# Supplementary material for: Identification and functional verification of key genes involved in alkaloid biosynthesis in Pinellia ternata
Source: Front Plant Sci. 2026 Apr 28;17:1737389. doi: 10.3389/fpls.2026.1737389 (PMC13161035; doi:10.3389/fpls.2026.1737389)
Supplement: Supplementary Table 1 — The detailed information of the transcriptomic analysis. [file Table1.xlsx]

## Sheet: Sheet1
Table S1 The detialed information of the transcriptomic analysis.
Sample	Raw_Reads	Raw_Bases	Valid_Reads	Valid_Bases	Valid%	Q20%	Q30%	GC%
JZ_1	42716736	6.41G	41454396	5.77G	97.04	97.41	92.5	51.81
JZ_2	41072014	6.16G	39580120	5.50G	96.37	97.08	91.74	49.19
JZ_3	41015168	6.15G	39338672	5.47G	95.91	97.18	91.95	50.65
CX_1	47133774	7.07G	45547550	6.33G	96.63	97.16	91.96	50.09
CX_2	42109994	6.32G	40584978	5.64G	96.38	97.11	91.77	49.14
CX_3	41340084	6.20G	40064088	5.57G	96.91	97.25	92.05	50.13
