# Supplementary material for: Identification and functional verification of key genes involved in alkaloid biosynthesis in Pinellia ternata
Source: Front Plant Sci. 2026 Apr 28;17:1737389. doi: 10.3389/fpls.2026.1737389 (PMC13161035; doi:10.3389/fpls.2026.1737389)
Supplement: Supplementary Table 2 — The GO enrichment analysis of the DEGs. [file Table2.xlsx]

## Sheet: Sheet1
Table S2 The GO enrichment analysis of the DEGs.
GO_ID	GO_Term	GO_Function	GO_Level	pvalue	Gene_ID	log2FC	regulation	Name	Annotation	JZ_1_TPM	JZ_2_TPM	JZ_3_TPM	CX_1_TPM	CX_2_TPM	CX_3_TPM	JZ_mean_TPM	CX_mean_TPM
NA	NA	NA	NA	0	TRINITY_DN10386_c0_g1	-4.32456	down	rpl35b	60S ribosomal protein L33-B-like [Quercus suber]	0	0.55	0.12	5.26	7.75	0.76	0.22	4.59
NA	NA	NA	NA	0	TRINITY_DN12403_c0_g1	-7.2064	down	cpc-1	cross-pathway control protein A-like [Quercus suber]	0	0	0	1.75	6	0	0	2.58
NA	NA	NA	NA	0	TRINITY_DN13160_c0_g3	-6.59093	down	RPS10A	40S ribosomal protein S10-A-like [Quercus suber]	0	0.07	0	3.19	4.65	0.79	0.02	2.88
NA	NA	NA	NA	0	TRINITY_DN13354_c0_g1	-6.18443	down	RPL19A	LOW QUALITY PROTEIN: eIF-2-alpha kinase activator gcn1-like [Quercus suber]	0	0.06	0.14	3.37	4.58	6.53	0.07	4.83
NA	NA	NA	NA	0	TRINITY_DN13473_c0_g3	-5.29882	down	ilv-2	ketol-acid reductoisomerase, mitochondrial-like [Quercus suber]	0	0	0.5	0.84	9.95	16.21	0.17	9
NA	NA	NA	NA	0	TRINITY_DN13699_c0_g1	-8.39412	down	rps20	40S ribosomal protein S20-like [Quercus suber]	0	0	0	3.65	6.91	6.93	0	5.83
NA	NA	NA	NA	0	TRINITY_DN15775_c0_g1	-4.11437	down	RPS1	40S ribosomal protein S1-like [Quercus suber]	0	1.12	0.06	0.7	5.17	9.74	0.39	5.2
NA	NA	NA	NA	0	TRINITY_DN15775_c0_g2	-6.79348	down	RPS1	40S ribosomal protein S1 [Quercus suber]	0	0.1	0	5.37	7.27	0	0.03	4.21
NA	NA	NA	NA	0	TRINITY_DN16511_c0_g3	-3.54536	down	RPS3	unknown [Zea mays]	0.58	0.98	0.54	6.81	12.17	7.75	0.7	8.91
NA	NA	NA	NA	0	TRINITY_DN16592_c0_g1	-6.46617	down	RPS4	40S ribosomal protein S4-like [Quercus suber]	0	0.14	0	5.88	9.68	0.18	0.05	5.25
NA	NA	NA	NA	0	TRINITY_DN17792_c1_g1	-4.19026	down	RPS15	40S ribosomal protein S15 [Quercus suber]	0	1.04	0.44	3.26	16.38	16.1	0.49	11.91
NA	NA	NA	NA	0	TRINITY_DN18563_c0_g1	-5.94988	down	atp-1	ATP synthase subunit alpha, mitochondrial-like [Quercus suber]	0	0.35	0	1.84	17.01	0.87	0.12	6.57
NA	NA	NA	NA	0	TRINITY_DN19125_c0_g2	-6.20854	down	Cybb	NADPH oxidase 1-like [Quercus suber]	0	0.13	0.04	0.12	15.54	2.42	0.06	6.03
NA	NA	NA	NA	0	TRINITY_DN20222_c2_g1	-6.76859	down	HHT1	RecName: Full=Histone H3	0	0.37	0	4.72	6.85	13.37	0.12	8.31
NA	NA	NA	NA	0	TRINITY_DN20764_c0_g1	-7.45639	down	rpl-7	60S ribosomal protein L7-like [Quercus suber]	0.06	0	0	2.37	5.44	5.92	0.02	4.58
NA	NA	NA	NA	0	TRINITY_DN22572_c0_g2	-3.97169	down	rpl22	60S ribosomal protein L22-like [Quercus suber]	0	7.35	0.14	4.38	8.08	18.97	2.5	10.48
NA	NA	NA	NA	0	TRINITY_DN23541_c1_g2	-3.93987	down	HHT1	RecName: Full=Histone H3	0.17	2.56	2.14	1.66	36.57	14.9	1.62	17.71
NA	NA	NA	NA	0	TRINITY_DN25284_c0_g3	-7.54014	down	OLE1	acyl-CoA desaturase-like [Quercus suber]	0	0	0	2.68	4.97	0	0	2.55
NA	NA	NA	NA	0	TRINITY_DN25284_c1_g1	-5.79796	down	OLE1	predicted protein [Hordeum vulgare subsp. vulgare]	0	0.36	0	0.13	18.13	1.08	0.12	6.45
NA	NA	NA	NA	0	TRINITY_DN29577_c1_g1	-6.45806	down	atp-2	predicted protein [Hordeum vulgare subsp. vulgare]	0.03	0.17	0	2.8	4.59	11.16	0.07	6.18
NA	NA	NA	NA	0	TRINITY_DN31013_c0_g2	-6.21471	down	rpl2701	60S ribosomal protein L27-A-like [Quercus suber]	0	0.11	0	4.26	7.13	0	0.04	3.8
NA	NA	NA	NA	0	TRINITY_DN31586_c1_g1	-6.69922	down	aac	ADP,ATP carrier protein-like isoform X2 [Quercus suber]	0.07	0.36	0.16	16.81	24.2	35.29	0.2	25.43
NA	NA	NA	NA	0	TRINITY_DN38598_c1_g1	-5.86149	down	rps19	40S ribosomal protein S19-like [Quercus suber]	0	0.47	0	4.14	5.43	13.75	0.16	7.77
NA	NA	NA	NA	0	TRINITY_DN39387_c0_g1	-8.58427	down	RPL6B	60S ribosomal protein L6-A-like [Quercus suber]	0	0	0	3.01	5.38	0	0	2.8
NA	NA	NA	NA	0	TRINITY_DN39397_c0_g1	-7.05483	down	OLE1	acyl-CoA desaturase-like [Quercus suber]	0	0	0	1.64	4.87	0	0	2.17
NA	NA	NA	NA	0	TRINITY_DN6180_c0_g1	-6.07148	down	RPL20A	60S ribosomal protein L20-A-like [Quercus suber]	0	0.11	0.09	8.06	16.05	20.49	0.07	14.87
NA	NA	NA	NA	0	TRINITY_DN6194_c0_g1	-6.83039	down	cox13	cytochrome c oxidase subunit 6A, mitochondrial-like [Quercus suber]	0	0	0	5.91	9.53	0	0	5.15
NA	NA	NA	NA	0	TRINITY_DN7003_c0_g1	-6.87285	down	NCU06606	ubiquinol-cytochrome c reductase iron-sulfur subunit [Zea mays]	0	0	0	14.57	14.69	5.33	0	11.53
GO:0005575	cellular_component	cellular_component	2	2.22045e-16	TRINITY_DN10307_c0_g1	-6.62674	down	-	-	0	0	0	9.73	14.93	0	0	8.22
GO:0005575	cellular_component	cellular_component	2	2.22045e-16	TRINITY_DN1069_c0_g1	-6.99004	down	-	uncharacterized protein LOC113704698 [Coffea arabica]	0	0	0	1.12	3.81	5.04	0	3.32
GO:0005575	cellular_component	cellular_component	2	2.22045e-16	TRINITY_DN11767_c0_g1	-7.14896	down	AN1503	-	0	0	0	4.32	4.97	0	0	3.1
GO:0005575	cellular_component	cellular_component	2	2.22045e-16	TRINITY_DN13505_c0_g2	-8.82849	down	-	-	0	0	0	0.03	5.73	0.63	0	2.13
GO:0005575	cellular_component	cellular_component	2	2.22045e-16	TRINITY_DN13567_c0_g2	-7.82149	down	cdc48	cell division control protein 48-like [Quercus suber]	0	0	0	0	4.96	1.15	0	2.04
GO:0005575	cellular_component	cellular_component	2	2.22045e-16	TRINITY_DN13595_c0_g3	-7.67254	down	ARB_08043	uncharacterized secreted protein ARB_08043-like [Quercus suber]	0	0	0	0	4.66	1.14	0	1.93
GO:0005575	cellular_component	cellular_component	2	2.22045e-16	TRINITY_DN13830_c0_g1	-7.58224	down	-	-	0	0	0	0	6.65	1.62	0	2.76
GO:0005575	cellular_component	cellular_component	2	2.22045e-16	TRINITY_DN13957_c0_g1	-9.45399	down	rdh10b	predicted protein [Hordeum vulgare subsp. vulgare]	0	0	0	0	8.67	1.15	0	3.27
GO:0005575	cellular_component	cellular_component	2	2.22045e-16	TRINITY_DN14164_c0_g2	-8.60999	down	fyu1	probable UTP--glucose-1-phosphate uridylyltransferase [Quercus suber]	0	0	0	0.56	6.04	0.04	0	2.21
GO:0005575	cellular_component	cellular_component	2	2.22045e-16	TRINITY_DN14472_c0_g1	-9.52405	down	-	single-stranded TG1-3 DNA-binding protein-like [Quercus suber]	0	0	0	0	18.97	0.46	0	6.48
GO:0005575	cellular_component	cellular_component	2	2.22045e-16	TRINITY_DN15117_c0_g1	-8.33902	down	SCHCODRAFT_64644	methionine aminopeptidase 2-like [Quercus suber]	0	0	0	0	9.4	0.49	0	3.3
GO:0005575	cellular_component	cellular_component	2	2.22045e-16	TRINITY_DN15156_c0_g1	-8.69769	down	-	uncharacterized protein LOC111990064 [Quercus suber]	0	0	0	0	7.54	0.72	0	2.75
GO:0005575	cellular_component	cellular_component	2	2.22045e-16	TRINITY_DN15265_c0_g1	-9.45622	down	-	unknown [Populus trichocarpa x Populus deltoides]	0	0	0	0	19.92	0.89	0	6.94
GO:0005575	cellular_component	cellular_component	2	2.22045e-16	TRINITY_DN15756_c0_g1	-5.68496	down	Nox1	superoxide-generating NADPH oxidase heavy chain subunit A-like [Quercus suber]	0.03	0.21	0.03	0	10.41	0.85	0.09	3.75
GO:0005575	cellular_component	cellular_component	2	2.22045e-16	TRINITY_DN15890_c3_g4	-5.57001	down	TIF1	ATP-dependent RNA helicase eIF4A [Quercus suber]	0.21	0.36	0	0.97	14.53	15.28	0.19	10.26
GO:0005575	cellular_component	cellular_component	2	2.22045e-16	TRINITY_DN15890_c3_g6	-9.12749	down	TIF1	ATP-dependent RNA helicase eIF4A [Quercus suber]	0	0	0	2.56	6.48	0.04	0	3.03
GO:0005575	cellular_component	cellular_component	2	2.22045e-16	TRINITY_DN16812_c2_g1	2.65666	up	-	uncharacterized protein LOC105162973 [Sesamum indicum]	1.64	4.09	2.46	0.43	0.46	0.35	2.73	0.41
GO:0005575	cellular_component	cellular_component	2	2.22045e-16	TRINITY_DN17872_c0_g2	-8.13238	down	-	hypothetical protein MARPO_0041s0027 [Marchantia polymorpha]	0	0.03	0	0.03	11.43	0.9	0.01	4.12
GO:0005575	cellular_component	cellular_component	2	2.22045e-16	TRINITY_DN18212_c0_g1	-7.18591	down	hsp60	heat shock protein 60 [Quercus suber]	0	0	0	3.08	7.95	0	0	3.68
GO:0005575	cellular_component	cellular_component	2	2.22045e-16	TRINITY_DN1833_c0_g1	-5.8336	down	-	single-stranded TG1-3 DNA-binding protein-like [Quercus suber]	0	0	0.3	7.76	14.6	0	0.1	7.45
GO:0005575	cellular_component	cellular_component	2	2.22045e-16	TRINITY_DN18604_c0_g1	-5.81029	down	-	-	0	0.69	0	0.29	34.86	2.59	0.23	12.58
GO:0005575	cellular_component	cellular_component	2	2.22045e-16	TRINITY_DN18607_c2_g1	-3.7342	down	At1g65750	uncharacterized protein LOC113724156 [Coffea arabica]	1.68	1.05	1.36	31.22	21.33	3.01	1.36	18.52
GO:0005575	cellular_component	cellular_component	2	2.22045e-16	TRINITY_DN18849_c2_g3	-7.78298	down	cpc-2	guanine nucleotide-binding protein subunit beta-like protein [Quercus suber]	0	0	0	1.53	4.27	0.07	0	1.96
GO:0005575	cellular_component	cellular_component	2	2.22045e-16	TRINITY_DN18967_c1_g2	-5.3932	down	-	uncharacterized protein LOC109846208 [Asparagus officinalis]	0	0.04	0.13	2.56	6.37	4.2	0.06	4.38
GO:0005575	cellular_component	cellular_component	2	2.22045e-16	TRINITY_DN19751_c0_g2	-8.42913	down	SPBC21B10.07	endo-1,3(4)-beta-glucanase ARB_04519-like [Quercus suber]	0	0	0.03	0	23.57	1.73	0.01	8.43
GO:0005575	cellular_component	cellular_component	2	2.22045e-16	TRINITY_DN20334_c0_g1	-3.96914	down	-	hypothetical protein BVRB_018500 [Beta vulgaris subsp. vulgaris]	0	6.84	4.39	54.94	45.41	45.89	3.74	48.75
GO:0005575	cellular_component	cellular_component	2	2.22045e-16	TRINITY_DN21485_c0_g3	-4.30783	down	HSP90AB1	PREDICTED: heat shock protein 83-like [Fragaria vesca subsp. vesca]	0	1.67	0.87	20.14	13.97	22.6	0.85	18.9
GO:0005575	cellular_component	cellular_component	2	2.22045e-16	TRINITY_DN21693_c0_g2	-9.96277	down	Cel61a	unknown [Zea mays]	0	0	0	0.03	12.61	0.98	0	4.54
GO:0005575	cellular_component	cellular_component	2	2.22045e-16	TRINITY_DN21693_c1_g2	-9.7308	down	-	unknown [Zea mays]	0	0	0	0	10.39	1.53	0	3.97
GO:0005575	cellular_component	cellular_component	2	2.22045e-16	TRINITY_DN22167_c1_g1	-5.91594	down	CLAH10	aldehyde dehydrogenase [Quercus suber]	0.02	0.08	0.05	0.02	0.27	9.47	0.05	3.25
GO:0005575	cellular_component	cellular_component	2	2.22045e-16	TRINITY_DN23179_c1_g3	-6.34999	down	GLN1	glutamine synthetase-like [Quercus suber]	0.04	0.83	0	0.28	22.21	6.69	0.29	9.73
GO:0005575	cellular_component	cellular_component	2	2.22045e-16	TRINITY_DN23179_c1_g5	-7.85531	down	gln-1	glutamine synthetase-like [Quercus suber]	0	0	0	2.69	4.25	0	0	2.31
GO:0005575	cellular_component	cellular_component	2	2.22045e-16	TRINITY_DN26298_c0_g2	-10.7592	down	NSR1	uncharacterized protein LOC112023898 [Quercus suber]	0	0	0	3.01	8.49	0	0	3.83
GO:0005575	cellular_component	cellular_component	2	2.22045e-16	TRINITY_DN26323_c0_g1	-7.50289	down	-	-	0	0.12	0.07	0	33.5	1.38	0.06	11.63
GO:0005575	cellular_component	cellular_component	2	2.22045e-16	TRINITY_DN27552_c2_g2	-7.64656	down	AN6010	predicted protein [Hordeum vulgare subsp. vulgare]	0	0	0.02	0.03	7.68	0.54	0.01	2.75
GO:0005575	cellular_component	cellular_component	2	2.22045e-16	TRINITY_DN28253_c0_g2	6.63333	up	4CL	4-coumarate-CoA ligase [Camellia sinensis]	0	6.13	3.42	0	0	0	3.18	0
GO:0005575	cellular_component	cellular_component	2	2.22045e-16	TRINITY_DN29001_c2_g1	-6.92618	down	hsp88	heat shock protein hsp88-like [Quercus suber]	0	0	0	4.93	7.25	0.84	0	4.34
GO:0005575	cellular_component	cellular_component	2	2.22045e-16	TRINITY_DN29041_c1_g1	-8.82101	down	-	14-3-3 protein homolog [Quercus suber]	0	0	0	0.26	10.78	0.98	0	4.01
GO:0005575	cellular_component	cellular_component	2	2.22045e-16	TRINITY_DN323_c0_g1	-9.0324	down	YSL11	probable metal-nicotianamine transporter YSL4 [Quercus suber]	0	0	0.02	2.36	9.53	0	0.01	3.96
GO:0005575	cellular_component	cellular_component	2	2.22045e-16	TRINITY_DN34932_c1_g3	1.62512	up	UBI11	PREDICTED: polyubiquitin-like [Nelumbo nucifera]	616.73	876.46	830.11	460.68	384.04	282.95	774.43	375.89
GO:0005575	cellular_component	cellular_component	2	2.22045e-16	TRINITY_DN35926_c1_g1	-5.4276	down	TIF1	ATP-dependent RNA helicase eIF4A [Quercus suber]	0	0.25	0.18	4.95	12.07	7.47	0.14	8.16
GO:0005575	cellular_component	cellular_component	2	2.22045e-16	TRINITY_DN3630_c0_g1	-6.48513	down	-	-	0	0	0	15.95	11.29	0	0	9.08
GO:0005575	cellular_component	cellular_component	2	2.22045e-16	TRINITY_DN38913_c2_g1	-4.19601	down	-	hypothetical protein DM860_010205 [Cuscuta australis]	0	2.94	0.59	17.21	26.41	18.56	1.18	20.73
GO:0005575	cellular_component	cellular_component	2	2.22045e-16	TRINITY_DN4400_c0_g1	-7.01427	down	qcr6	cytochrome b-c1 complex subunit 6-like [Quercus suber]	0	0	0	5.42	6.55	0	0	3.99
GO:0005575	cellular_component	cellular_component	2	2.22045e-16	TRINITY_DN5830_c0_g1	-7.5411	down	cyt-1	cytochrome c1, heme protein, mitochondrial-like [Quercus suber]	0	0	0	2.35	4.11	0	0	2.15
GO:0005575	cellular_component	cellular_component	2	2.22045e-16	TRINITY_DN6484_c0_g1	-6.10828	down	-	single-stranded TG1-3 DNA-binding protein-like [Quercus suber]	0	0.12	0	2.45	9.39	0	0.04	3.95
GO:0005575	cellular_component	cellular_component	2	2.22045e-16	TRINITY_DN6652_c0_g1	-6.73052	down	-	uncharacterized protein LOC101263992 [Solanum lycopersicum]	0	0	0	10.04	17.39	0	0	9.14
GO:0005575	cellular_component	cellular_component	2	2.22045e-16	TRINITY_DN7015_c0_g1	-7.01291	down	-	-	0	0	0	4.67	6.1	0	0	3.59
GO:0005575	cellular_component	cellular_component	2	2.22045e-16	TRINITY_DN7015_c0_g2	-6.65874	down	-	-	0	0	0	6.26	12.47	0	0	6.24
GO:0005575	cellular_component	cellular_component	2	2.22045e-16	TRINITY_DN8255_c0_g1	-7.61646	down	-	-	0	0	0	0	9.4	1.69	0	3.7
GO:0005575	cellular_component	cellular_component	2	2.22045e-16	TRINITY_DN9733_c0_g1	-7.95273	down	-	-	0	0	0	1.56	4.13	0.06	0	1.92
GO:0006412	translation	biological_process	8	6.58806e-13	TRINITY_DN10035_c0_g1	-7.09167	down	snu13	13 kDa ribonucleoprotein-associated protein-like [Quercus suber]	0	0	0	2.88	4.47	0	0	2.45
GO:0006412	translation	biological_process	8	6.58806e-13	TRINITY_DN10904_c1_g1	-7.04971	down	crp-46	60S ribosomal protein L13a-2 [Zea mays]	0	0.04	0	2.61	4.34	1.5	0.01	2.82
GO:0006412	translation	biological_process	8	6.58806e-13	TRINITY_DN11622_c0_g2	-5.54052	down	crp-7	40S ribosomal protein S21 [Quercus suber]	0	0	0.16	2.83	6.87	0	0.05	3.23
GO:0006412	translation	biological_process	8	6.58806e-13	TRINITY_DN11701_c0_g2	-8.33142	down	RPL34A	60S ribosomal protein L34-A-like [Quercus suber]	0	0	0	2.79	6.82	2.89	0	4.17
GO:0006412	translation	biological_process	8	6.58806e-13	TRINITY_DN11903_c0_g1	-5.91897	down	rps-28	PREDICTED: 40S ribosomal protein S28-B [Pyrus x bretschneideri]	0	0	0.17	5.06	8.65	0.31	0.06	4.67
GO:0006412	translation	biological_process	8	6.58806e-13	TRINITY_DN11922_c0_g1	-8.38151	down	RPL35	RecName: Full=60S ribosomal protein L35	0	0	0	3.47	6.46	4.93	0	4.95
GO:0006412	translation	biological_process	8	6.58806e-13	TRINITY_DN13053_c2_g1	-8.32616	down	RPL43A	60S ribosomal protein L43-like [Quercus suber]	0	0	0	6.66	13.12	0	0	6.59
GO:0006412	translation	biological_process	8	6.58806e-13	TRINITY_DN13658_c1_g1	-4.95685	down	rpl1802	predicted protein [Hordeum vulgare subsp. vulgare]	0	0.14	0.08	2.72	4.79	0.21	0.07	2.57
GO:0006412	translation	biological_process	8	6.58806e-13	TRINITY_DN13926_c0_g1	-3.93793	down	crp-6	40S ribosomal protein S27 [Quercus suber]	0	1.24	0.18	3.98	6.15	13.08	0.47	7.74
GO:0006412	translation	biological_process	8	6.58806e-13	TRINITY_DN13952_c1_g1	-8.01024	down	RPL44	60S ribosomal protein L44 [Quercus suber]	0	0	0	5.28	5.98	0.35	0	3.87
GO:0006412	translation	biological_process	8	6.58806e-13	TRINITY_DN14513_c0_g3	-5.21612	down	rpl-5	60S ribosomal protein L5-like [Quercus suber]	0	0.13	0.09	2.91	4.93	0.79	0.07	2.88
GO:0006412	translation	biological_process	8	6.58806e-13	TRINITY_DN14544_c0_g1	-6.03314	down	RPS2	40S ribosomal protein S2-like [Quercus suber]	0	0.18	0	3.27	5.82	2.61	0.06	3.9
GO:0006412	translation	biological_process	8	6.58806e-13	TRINITY_DN14549_c0_g1	-6.09127	down	crp-74	60S ribosomal protein L10a [Quercus suber]	0.07	0.31	1.03	5.32	29.91	3.5	0.47	12.91
GO:0006412	translation	biological_process	8	6.58806e-13	TRINITY_DN14621_c0_g2	-6.4347	down	RPS12	predicted protein [Hordeum vulgare subsp. vulgare]	0	0.1	0	5.48	6.14	1.03	0.03	4.22
GO:0006412	translation	biological_process	8	6.58806e-13	TRINITY_DN14945_c3_g1	-5.08382	down	rpl-3	60S ribosomal protein L3-like [Quercus suber]	0	0.24	0.07	3.11	5.44	2.05	0.1	3.53
GO:0006412	translation	biological_process	8	6.58806e-13	TRINITY_DN15047_c1_g1	-3.51619	down	rps-5	40S ribosomal protein S5-like [Quercus suber]	0.64	1.13	0.14	3.78	5.6	10.33	0.64	6.57
GO:0006412	translation	biological_process	8	6.58806e-13	TRINITY_DN15364_c0_g2	-5.79887	down	RPL2	60S ribosomal protein L2-like [Quercus suber]	0	0.68	0	3.47	8.44	11.02	0.23	7.64
GO:0006412	translation	biological_process	8	6.58806e-13	TRINITY_DN15391_c1_g2	-6.59826	down	RPL8B	60S ribosomal protein L8-like [Quercus suber]	0	0	0.06	5.06	4.23	8.39	0.02	5.89
GO:0006412	translation	biological_process	8	6.58806e-13	TRINITY_DN15457_c0_g1	-4.74843	down	RPS18	40S ribosomal protein S18-like [Quercus suber]	0	6.57	0.1	12.71	41.81	20.32	2.22	24.95
GO:0006412	translation	biological_process	8	6.58806e-13	TRINITY_DN15762_c1_g1	-5.47005	down	RPS11A	40S ribosomal protein S11-A-like [Quercus suber]	0	0.2	0	0.38	2.7	9.94	0.07	4.34
GO:0006412	translation	biological_process	8	6.58806e-13	TRINITY_DN15762_c1_g2	-6.00745	down	rps1101	40S ribosomal protein S11-A-like [Quercus suber]	0	0.18	0	4.16	9.19	0.62	0.06	4.66
GO:0006412	translation	biological_process	8	6.58806e-13	TRINITY_DN1586_c0_g1	-8.85312	down	rpl2101	60S ribosomal protein L21-A-like [Quercus suber]	0	0	0	5.59	8.25	0	0	4.61
GO:0006412	translation	biological_process	8	6.58806e-13	TRINITY_DN16592_c0_g4	-4.35766	down	RPS4	40S ribosomal protein S4-like [Quercus suber]	0	0.79	0.82	2.93	23.31	14.53	0.54	13.59
GO:0006412	translation	biological_process	8	6.58806e-13	TRINITY_DN18389_c0_g1	-6.68907	down	EFT2	predicted protein [Hordeum vulgare subsp. vulgare]	0	0.08	0	0.15	9.31	0.59	0.03	3.35
GO:0006412	translation	biological_process	8	6.58806e-13	TRINITY_DN18389_c0_g6	-7.56277	down	EFT1	predicted protein [Hordeum vulgare subsp. vulgare]	0	0.03	0	0.03	7.54	0.72	0.01	2.76
GO:0006412	translation	biological_process	8	6.58806e-13	TRINITY_DN18796_c2_g1	-5.41336	down	crp-28	40S ribosomal protein S23-like [Quercus suber]	0	0.49	0.39	4.92	29.11	18.03	0.29	17.35
GO:0006412	translation	biological_process	8	6.58806e-13	TRINITY_DN18796_c2_g2	-7.37602	down	crp-28	40S ribosomal protein S23 [Quercus suber]	0	0	0	6.35	11.96	0	0	6.1
GO:0006412	translation	biological_process	8	6.58806e-13	TRINITY_DN20227_c1_g2	4.87934	up	ANT1	ADP,ATP carrier protein 1, mitochondrial [Ananas comosus]	5.42	8.29	1.48	0	0	0.42	5.06	0.14
GO:0006412	translation	biological_process	8	6.58806e-13	TRINITY_DN20480_c1_g1	-5.31783	down	RPL9B	60S ribosomal protein L9 [Zea mays]	0	1.31	0	3.62	11.1	8.19	0.44	7.64
GO:0006412	translation	biological_process	8	6.58806e-13	TRINITY_DN21575_c0_g2	-8.94879	down	AAC2	PREDICTED: ADP,ATP carrier protein 3, mitochondrial-like [Juglans regia]	0	0	0.14	0.67	68.97	3.94	0.05	24.53
GO:0006412	translation	biological_process	8	6.58806e-13	TRINITY_DN22151_c0_g2	-5.72132	down	RPL23A	60S ribosomal protein L23-A-like [Quercus suber]	0	0.52	0	5.71	10.93	2.06	0.17	6.23
GO:0006412	translation	biological_process	8	6.58806e-13	TRINITY_DN24939_c0_g4	-4.31865	down	ubi::crp-6	ubiquitin-40S ribosomal protein S27a [Quercus suber]	0	2.07	0.45	6.65	18.76	8.97	0.84	11.46
GO:0006412	translation	biological_process	8	6.58806e-13	TRINITY_DN26088_c0_g4	-7.21325	down	RPL23A	60S ribosomal protein L23A [Phoenix dactylifera]	0	4.63	0.33	182.96	216.25	279.21	1.65	226.14
GO:0006412	translation	biological_process	8	6.58806e-13	TRINITY_DN26708_c0_g3	-5.61809	down	RPS13	40S ribosomal protein S13-like [Quercus suber]	0	0.16	0	4.02	6.32	0.27	0.05	3.54
GO:0006412	translation	biological_process	8	6.58806e-13	TRINITY_DN26930_c0_g3	-5.87411	down	crp-27	40S ribosomal protein S22 [Quercus suber]	0	0.1	0.11	3.13	8.22	0.77	0.07	4.04
GO:0006412	translation	biological_process	8	6.58806e-13	TRINITY_DN29388_c0_g1	4.01842	up	ANT1	PREDICTED: ADP,ATP carrier protein 1, mitochondrial [Elaeis guineensis]	12.69	3.46	4.2	0	0.16	2.26	6.78	0.81
GO:0006412	translation	biological_process	8	6.58806e-13	TRINITY_DN30624_c2_g4	-5.87623	down	RPL40A	predicted protein [Hordeum vulgare subsp. vulgare]	0.11	0	0.1	5.46	8.67	0.46	0.07	4.86
GO:0006412	translation	biological_process	8	6.58806e-13	TRINITY_DN35216_c0_g3	-5.88363	down	RPL10	60S ribosomal protein L10-A-like [Quercus suber]	0	0.28	0	0.05	14.63	0.88	0.09	5.19
GO:0006412	translation	biological_process	8	6.58806e-13	TRINITY_DN35217_c0_g2	-6.08834	down	rpl-11	60S ribosomal protein L11 [Quercus suber]	0.07	0.06	0	3.57	5.99	1.59	0.04	3.72
GO:0006412	translation	biological_process	8	6.58806e-13	TRINITY_DN3879_c0_g1	-8.70034	down	rpl-12	60S ribosomal protein L12 [Quercus suber]	0	0	0	5.09	9.81	0	0	4.97
GO:0006412	translation	biological_process	8	6.58806e-13	TRINITY_DN39314_c0_g1	-7.92685	down	rpl14	60S ribosomal protein L14-A-like [Quercus suber]	0	0	0	2.6	5.37	0	0	2.66
GO:0006412	translation	biological_process	8	6.58806e-13	TRINITY_DN39449_c0_g1	-8.40948	down	RPL39	predicted protein [Micromonas pusilla CCMP1545]	0	0	0	6.19	8.24	0	0	4.81
GO:0006412	translation	biological_process	8	6.58806e-13	TRINITY_DN5301_c0_g1	-5.96626	down	rpl-38	60S ribosomal protein L38-like [Quercus suber]	0	0	0.16	5.89	7.13	0	0.05	4.34
GO:0006412	translation	biological_process	8	6.58806e-13	TRINITY_DN5_c0_g1	-7.40353	down	rpl44	probable 60S ribosomal protein L28e [Quercus suber]	0	0	0	4.05	5.33	0	0	3.13
GO:0006412	translation	biological_process	8	6.58806e-13	TRINITY_DN7797_c1_g1	-8.58246	down	SNU13	hypothetical protein CRG98_003878 [Punica granatum]	0	0	0	0.53	25.97	2.64	0	9.71
GO:0006412	translation	biological_process	8	6.58806e-13	TRINITY_DN9080_c0_g1	-7.75549	down	rpl37	Ribosomal protein L37 [Zostera marina]	0	0	0	3.94	7.46	0	0	3.8
GO:0006412	translation	biological_process	8	6.58806e-13	TRINITY_DN9452_c0_g1	-5.12407	down	RLP24	ribosome biogenesis protein RLP24-like [Quercus suber]	0	0.56	0	9.31	16.04	2.2	0.19	9.18
GO:0006412	translation	biological_process	8	6.58806e-13	TRINITY_DN9466_c0_g1	-4.21014	down	RPS0	40S ribosomal protein S0-like [Quercus suber]	0	0.57	1.24	7.4	22.6	8.43	0.6	12.81
GO:0003735	structural constituent of ribosome	molecular_function	4	4.83555e-10	TRINITY_DN11903_c0_g4	-7.15182	down	rps-28	PREDICTED: 40S ribosomal protein S28-B [Pyrus x bretschneideri]	0	0	0	0	7.11	12.81	0	6.64
GO:0003735	structural constituent of ribosome	molecular_function	4	4.83555e-10	TRINITY_DN12057_c0_g2	-8.61693	down	SR45A	hypothetical protein SELMODRAFT_26372, partial [Selaginella moellendorffii]	0	0	0	0	7.84	0.7	0	2.85
GO:0003735	structural constituent of ribosome	molecular_function	4	4.83555e-10	TRINITY_DN12261_c1_g1	-5.46447	down	rpl36	60S ribosomal protein L36-like [Quercus suber]	0	0.11	0.12	4.3	7.86	0	0.08	4.05
GO:0003735	structural constituent of ribosome	molecular_function	4	4.83555e-10	TRINITY_DN12448_c0_g1	-7.80767	down	rpl3001	hypothetical protein H632_c94p4 [Helicosporidium sp. ATCC 50920]	0	0	0	0.58	22.15	5.31	0	9.35
GO:0003735	structural constituent of ribosome	molecular_function	4	4.83555e-10	TRINITY_DN13455_c0_g1	-6.77994	down	RPL31	60S ribosomal protein L31-B-like [Quercus suber]	0	0	0.08	4.18	7.35	0	0.03	3.84
GO:0003735	structural constituent of ribosome	molecular_function	4	4.83555e-10	TRINITY_DN13620_c0_g2	-6.59202	down	rps3001	40S ribosomal S30 [Micractinium conductrix]	0	0	0.15	8.4	10.48	0.43	0.05	6.44
GO:0003735	structural constituent of ribosome	molecular_function	4	4.83555e-10	TRINITY_DN13718_c0_g2	-4.2305	down	-	60S acidic ribosomal protein P0-like [Quercus suber]	0	0.59	0.26	4.95	4.31	7.18	0.28	5.48
GO:0003735	structural constituent of ribosome	molecular_function	4	4.83555e-10	TRINITY_DN13974_c0_g3	-7.68751	down	rps-29	uncharacterized protein LOC112021317 [Quercus suber]	0	0	0	6.17	11.47	0	0	5.88
GO:0003735	structural constituent of ribosome	molecular_function	4	4.83555e-10	TRINITY_DN14625_c0_g1	-5.65946	down	rps-26	PREDICTED: 40S ribosomal protein S26-1-like [Daucus carota subsp. sativus]	0.16	0.15	0	7.33	10.37	0.14	0.1	5.95
GO:0003735	structural constituent of ribosome	molecular_function	4	4.83555e-10	TRINITY_DN14894_c0_g1	-5.2149	down	RPS8A	40S ribosomal protein S8-A-like [Quercus suber]	0.07	0.12	0.07	2.77	4.52	3.06	0.09	3.45
GO:0003735	structural constituent of ribosome	molecular_function	4	4.83555e-10	TRINITY_DN15450_c0_g1	-4.38576	down	rpl-15	60S ribosomal protein L15 [Quercus suber]	0.21	0.71	0	4.89	15.32	8.55	0.31	9.59
GO:0003735	structural constituent of ribosome	molecular_function	4	4.83555e-10	TRINITY_DN16945_c2_g3	-5.20624	down	ALTA5	60S acidic ribosomal protein P2 [Quercus suber]	0	1.53	1.09	8.77	21.5	12.4	0.87	14.22
GO:0003735	structural constituent of ribosome	molecular_function	4	4.83555e-10	TRINITY_DN16945_c2_g4	-8.09268	down	AFUA_1G06830	60S acidic ribosomal protein P1-like [Quercus suber]	0	0	0	5.02	5.33	0	0	3.45
GO:0003735	structural constituent of ribosome	molecular_function	4	4.83555e-10	TRINITY_DN17792_c1_g3	-8.79426	down	RPS15	40S ribosomal protein S15 [Quercus suber]	0	0	0	7.35	8.18	0	0	5.18
GO:0003735	structural constituent of ribosome	molecular_function	4	4.83555e-10	TRINITY_DN19670_c1_g3	-5.13579	down	RPL28	predicted protein [Hordeum vulgare subsp. vulgare]	0.41	2.27	0	5.99	30.3	11.06	0.89	15.78
GO:0003735	structural constituent of ribosome	molecular_function	4	4.83555e-10	TRINITY_DN39173_c1_g1	-8.42264	down	RPS9	40S ribosomal protein S9-like isoform X2 [Quercus suber]	0	0	0	2.79	6.13	0.14	0	3.02
GO:0003735	structural constituent of ribosome	molecular_function	4	4.83555e-10	TRINITY_DN39173_c1_g5	-5.28934	down	RPS9	40S ribosomal protein S9-like isoform X2 [Quercus suber]	0	0.32	0.09	0.58	2.47	13.54	0.14	5.53
GO:0003735	structural constituent of ribosome	molecular_function	4	4.83555e-10	TRINITY_DN5862_c0_g1	-4.98365	down	rpl-17	60S ribosomal protein L17-like [Quercus suber]	0	0.14	0.08	3.28	4.04	0.42	0.07	2.58
GO:0003735	structural constituent of ribosome	molecular_function	4	4.83555e-10	TRINITY_DN7657_c0_g2	-7.04143	down	RPL29	60S ribosomal protein L29-1 isoform X1 [Vigna unguiculata]	0	0	0	7.76	9.74	0	0	5.83
GO:0003735	structural constituent of ribosome	molecular_function	4	4.83555e-10	TRINITY_DN79_c0_g1	-8.17636	down	rpl-30	60S ribosomal protein L30-like [Quercus suber]	0	0	0	4.77	7.34	0	0	4.04
GO:0022627	cytosolic small ribosomal subunit	cellular_component	8	1.27145e-09	TRINITY_DN13874_c0_g3	-8.54836	down	rps602	40S ribosomal protein S6-B-like [Quercus suber]	0	0	0	2.75	4.32	0	0	2.36
GO:0022627	cytosolic small ribosomal subunit	cellular_component	8	1.27145e-09	TRINITY_DN14561_c1_g4	-6.1627	down	CTHT_0041970.2	40S ribosomal protein S24-like [Quercus suber]	0	0.14	0	5.02	6.94	0.14	0.05	4.03
GO:0022627	cytosolic small ribosomal subunit	cellular_component	8	1.27145e-09	TRINITY_DN14867_c0_g1	-4.03633	down	crp-15	40S ribosomal protein S7-like [Quercus suber]	0	0.6	0.11	3.79	5.21	2.97	0.24	3.99
GO:0022627	cytosolic small ribosomal subunit	cellular_component	8	1.27145e-09	TRINITY_DN17246_c0_g1	-5.30726	down	rps-17	40S ribosomal protein S17-like [Quercus suber]	0	1.91	0	11.5	36.53	10.39	0.64	19.47
GO:0022625	cytosolic large ribosomal subunit	cellular_component	8	1.21636e-08	TRINITY_DN13846_c0_g1	-5.48453	down	crp-63	60S ribosomal protein L32-like [Quercus suber]	0	0.49	0	6.79	8.17	8.53	0.16	7.83
GO:0022625	cytosolic large ribosomal subunit	cellular_component	8	1.21636e-08	TRINITY_DN3276_c0_g1	-7.85843	down	rpl-24	60S ribosomal protein L24-like [Quercus suber]	0	0	0	3.11	4.1	0	0	2.4
GO:0030445	yeast-form cell wall	cellular_component	7	1.45394e-07	TRINITY_DN14709_c0_g1	-3.8531	down	CEF3	elongation factor 3-like [Quercus suber]	0	2.4	0	8.18	13.42	8.87	0.8	10.16
GO:0030445	yeast-form cell wall	cellular_component	7	1.45394e-07	TRINITY_DN14709_c0_g4	-3.78334	down	CEF3	elongation factor 3-like [Quercus suber]	0	0.86	0.14	2.13	7.28	2.71	0.33	4.04
GO:0030445	yeast-form cell wall	cellular_component	7	1.45394e-07	TRINITY_DN15073_c0_g2	-5.32677	down	HEF3	elongation factor 3-like [Quercus suber]	0	0.22	0	0.85	8.06	3.99	0.07	4.3
GO:0030445	yeast-form cell wall	cellular_component	7	1.45394e-07	TRINITY_DN15848_c1_g1	-5.61399	down	SSB1	ribosome-associated molecular chaperone SSB1 [Quercus suber]	0	0.13	0	2.18	4.22	0.19	0.04	2.2
GO:0030445	yeast-form cell wall	cellular_component	7	1.45394e-07	TRINITY_DN15848_c1_g4	-6.96991	down	SSB	ribosome-associated molecular chaperone SSB1 [Quercus suber]	0	0.05	0	2.87	3.59	14.5	0.02	6.99
GO:0030445	yeast-form cell wall	cellular_component	7	1.45394e-07	TRINITY_DN16001_c2_g1	-5.49666	down	TEF3	elongation factor 3-like [Quercus suber]	0	0.46	0.46	3.54	6.3	13.22	0.31	7.69
GO:0030445	yeast-form cell wall	cellular_component	7	1.45394e-07	TRINITY_DN17087_c0_g2	-6.29665	down	SSB	ribosome-associated molecular chaperone SSB1 [Quercus suber]	0	0.34	0.07	0.84	25	10.65	0.14	12.16
GO:0030445	yeast-form cell wall	cellular_component	7	1.45394e-07	TRINITY_DN28481_c0_g1	-3.77799	down	TEF	elongation factor 1-alpha [Hylocereus polyrhizus]	0	3.16	3.55	8.56	23.22	3.53	2.24	11.77
GO:0016762	xyloglucan:xyloglucosyl transferase activity	molecular_function	8	2.93052e-07	TRINITY_DN17522_c1_g2	-2.91945	down	XTH30	PREDICTED: probable xyloglucan endotransglucosylase/hydrolase protein 30 [Nelumbo nucifera]	9.25	12.34	10.86	107.21	95.71	29.13	10.82	77.35
GO:0016762	xyloglucan:xyloglucosyl transferase activity	molecular_function	8	2.93052e-07	TRINITY_DN27880_c0_g2	-3.21408	down	-	uncharacterized protein A4U43_C05F35050 [Asparagus officinalis]	3.64	15.85	13.11	181.07	87.5	16.05	10.87	94.87
GO:0016762	xyloglucan:xyloglucosyl transferase activity	molecular_function	8	2.93052e-07	TRINITY_DN28441_c0_g1	-3.33941	down	XTH22	probable xyloglucan endotransglucosylase/hydrolase protein 23, partial [Phoenix dactylifera]	7.42	17.15	3.61	15.73	42.68	144.71	9.39	67.71
GO:0016762	xyloglucan:xyloglucosyl transferase activity	molecular_function	8	2.93052e-07	TRINITY_DN29067_c0_g1	-2.08374	down	XTH23	hypothetical protein B296_00013413 [Ensete ventricosum]	52.21	33.9	56.74	166.37	129.88	202.83	47.62	166.36
GO:0016762	xyloglucan:xyloglucosyl transferase activity	molecular_function	8	2.93052e-07	TRINITY_DN33209_c0_g2	-2.97288	down	XTH25	Glycoside hydrolase [Macleaya cordata]	2.22	6.65	6.13	18.96	26.14	40.61	5	28.57
GO:0016762	xyloglucan:xyloglucosyl transferase activity	molecular_function	8	2.93052e-07	TRINITY_DN33209_c0_g3	-2.55901	down	XTH25	putative xyloglucan endotransglucosylase/hydrolase protein 23 [Panicum miliaceum]	11.75	22.39	28.94	34.69	90.48	236.66	21.03	120.61
GO:0016762	xyloglucan:xyloglucosyl transferase activity	molecular_function	8	2.93052e-07	TRINITY_DN33854_c1_g1	-2.73359	down	XTH30	PREDICTED: probable xyloglucan endotransglucosylase/hydrolase protein 30 isoform X1 [Musa acuminata subsp. malaccensis]	6.19	9.58	11.52	79.95	73.2	24.9	9.1	59.35
GO:0016762	xyloglucan:xyloglucosyl transferase activity	molecular_function	8	2.93052e-07	TRINITY_DN34168_c0_g1	-3.0004	down	XTH22	probable xyloglucan endotransglucosylase/hydrolase protein 23 [Vigna unguiculata]	11.21	3.06	5.26	15.17	52.07	30.65	6.51	32.63
GO:0016762	xyloglucan:xyloglucosyl transferase activity	molecular_function	8	2.93052e-07	TRINITY_DN38401_c0_g1	-2.66264	down	XTH22	probable xyloglucan endotransglucosylase/hydrolase protein 23 [Asparagus officinalis]	6.52	15.04	9.98	114.33	62.59	12.94	10.51	63.29
GO:0003746	translation elongation factor activity	molecular_function	8	4.92734e-07	TRINITY_DN14081_c0_g1	-9.23813	down	tef3	putative sterigmatocystin biosynthesis protein stcT [Quercus suber]	0	0	0	0	15.87	0.49	0	5.45
GO:0003746	translation elongation factor activity	molecular_function	8	4.92734e-07	TRINITY_DN18001_c0_g2	-6.51202	down	ANB1	eukaryotic translation initiation factor 5A-like [Quercus suber]	0	0.05	0	2.28	4.74	0	0.02	2.34
GO:0003746	translation elongation factor activity	molecular_function	8	4.92734e-07	TRINITY_DN21312_c0_g1	-8.67411	down	ANB1	eukaryotic translation initiation factor 5A-like [Quercus suber]	0	0	0	0	12.82	2.2	0	5.01
GO:0003746	translation elongation factor activity	molecular_function	8	4.92734e-07	TRINITY_DN21312_c0_g2	-5.60648	down	ANB1	eukaryotic translation initiation factor 5A-like [Quercus suber]	0	3.85	0	4.72	31.47	15.27	1.28	17.15
GO:0003746	translation elongation factor activity	molecular_function	8	4.92734e-07	TRINITY_DN22617_c0_g1	-6.82531	down	tef1	elongation factor 1-alpha [Hylocereus polyrhizus]	0	0.41	0.46	13.75	94.86	20.7	0.29	43.1
GO:0003746	translation elongation factor activity	molecular_function	8	4.92734e-07	TRINITY_DN36366_c1_g1	-6.40993	down	TEF1	predicted protein [Hordeum vulgare subsp. vulgare]	0.17	0.36	0.24	3.83	51.48	17.28	0.26	24.2
GO:0003746	translation elongation factor activity	molecular_function	8	4.92734e-07	TRINITY_DN36366_c1_g2	-5.44637	down	tef-1	elongation factor 1-alpha [Hylocereus polyrhizus]	0	0.47	0	6.6	10.05	1.4	0.16	6.02
GO:0003746	translation elongation factor activity	molecular_function	8	4.92734e-07	TRINITY_DN37957_c0_g1	-8.10001	down	tef3	predicted protein [Hordeum vulgare subsp. vulgare]	0	0.86	0.77	2.12	133.35	2.66	0.54	46.04
GO:0002181	cytoplasmic translation	biological_process	9	8.67412e-07	TRINITY_DN10189_c0_g1	-9.32773	down	CNBM1320	translationally-controlled tumor protein homolog [Quercus suber]	0	0	0	0	24.32	3.68	0	9.33
GO:0002181	cytoplasmic translation	biological_process	9	8.67412e-07	TRINITY_DN15848_c2_g1	-7.80907	down	sks2	ribosome-associated molecular chaperone SSB1 [Quercus suber]	0	0	0.06	0.08	18.74	0.69	0.02	6.5
GO:0002181	cytoplasmic translation	biological_process	9	8.67412e-07	TRINITY_DN29687_c2_g1	-4.91599	down	HSS1	heat shock 70 kDa protein 2 isoform X3 [Quercus suber]	0	0.69	0.66	1.54	31.02	2.21	0.45	11.59
GO:0009986	cell surface	cellular_component	4	1.55263e-06	TRINITY_DN21485_c0_g1	-6.74806	down	hsp90	heat shock protein 90 [Quercus suber]	0	0	0	11.89	7.35	0.49	0	6.58
GO:0009986	cell surface	cellular_component	4	1.55263e-06	TRINITY_DN29577_c1_g2	-8.2208	down	ATP2	predicted protein [Hordeum vulgare subsp. vulgare]	0	0	0.65	0.27	13	0.52	0.22	4.6
GO:0035690	cellular response to drug	biological_process	6	1.92689e-06	TRINITY_DN11918_c0_g2	-8.56301	down	-	-	0	0	0	0	7.71	0.91	0	2.87
GO:0035690	cellular response to drug	biological_process	6	1.92689e-06	TRINITY_DN14422_c0_g1	-8.47666	down	-	EG45-like domain containing protein [Olea europaea var. sylvestris]	0	0	0	0	5.44	0.73	0	2.06
GO:0035690	cellular response to drug	biological_process	6	1.92689e-06	TRINITY_DN15356_c0_g2	-8.98171	down	hgsA	hydroxymethylglutaryl-CoA synthase-like [Quercus suber]	0	0	0	0	21.23	0.41	0	7.21
GO:0035690	cellular response to drug	biological_process	6	1.92689e-06	TRINITY_DN15448_c1_g1	-5.45531	down	rhoA	GTP-binding protein rhoA-like [Quercus suber]	0	0.35	0.28	0.31	24.66	4.12	0.21	9.7
GO:0035690	cellular response to drug	biological_process	6	1.92689e-06	TRINITY_DN16704_c0_g2	-5.602	down	ARF	ADP-ribosylation factor [Quercus suber]	0	0.24	0.16	7.45	19.15	7.53	0.13	11.38
GO:0035690	cellular response to drug	biological_process	6	1.92689e-06	TRINITY_DN20978_c0_g3	-3.51468	down	tif11	eukaryotic translation initiation factor 1A-like [Quercus suber]	0	0.92	0.51	3.27	4.56	9.06	0.48	5.63
GO:0035690	cellular response to drug	biological_process	6	1.92689e-06	TRINITY_DN20978_c0_g4	-9.02516	down	-	predicted protein [Micromonas pusilla CCMP1545]	0	0	0	0	21.59	2.51	0	8.03
GO:0030428	cell septum	cellular_component	4	5.96335e-06	TRINITY_DN13828_c0_g1	-7.37358	down	spn4	septin homolog spn4-like [Quercus suber]	0.04	0	0	0	11.11	0.54	0.01	3.88
GO:0030428	cell septum	cellular_component	4	5.96335e-06	TRINITY_DN14857_c0_g1	-7.8298	down	CDC3	cell division control protein 3-like [Quercus suber]	0	0	0.07	1.78	29.93	0.85	0.02	10.85
GO:0030428	cell septum	cellular_component	4	5.96335e-06	TRINITY_DN17489_c1_g2	-9.92388	down	bimG	PREDICTED: serine/threonine-protein phosphatase PP1 isoform X1 [Pyrus x bretschneideri]	0	0	0	0.62	17.18	0.93	0	6.24
GO:0030428	cell septum	cellular_component	4	5.96335e-06	TRINITY_DN18889_c0_g1	-6.34099	down	CC-RAS	ras-like protein [Quercus suber]	0	0.28	0	0.2	37.21	1.67	0.09	13.03
GO:0030430	host cell cytoplasm	cellular_component	6	2.01451e-05	TRINITY_DN13154_c0_g1	-7.44751	down	ORF1a	1a protein [Cucumber mosaic virus]	0	0	0	7.85	11.82	3.04	0	7.57
GO:0030430	host cell cytoplasm	cellular_component	6	2.01451e-05	TRINITY_DN14195_c0_g2	-6.92877	down	ORF2a	-	0	0	0	4.78	6.17	1.03	0	3.99
GO:0030430	host cell cytoplasm	cellular_component	6	2.01451e-05	TRINITY_DN14195_c0_g3	-7.39916	down	ORF2a	-	0	0	0	6.97	16.65	3.74	0	9.12
GO:0009408	response to heat	biological_process	5	4.42225e-05	TRINITY_DN21485_c0_g2	-5.78465	down	HSP90-2	hypothetical protein DM860_008760 [Cuscuta australis]	0	0.34	0.08	0.1	22.19	1.9	0.14	8.06
GO:0009408	response to heat	biological_process	5	4.42225e-05	TRINITY_DN24002_c0_g1	-2.11088	down	HSP16.9A	PREDICTED: 16.9 kDa class I heat shock protein 2-like [Musa acuminata subsp. malaccensis]	89.08	144.11	206.35	357.92	680.13	417.75	146.51	485.27
GO:0009408	response to heat	biological_process	5	4.42225e-05	TRINITY_DN25003_c0_g2	-2.61758	down	HSP18.2	17.8 kDa class I heat shock protein-like [Spinacia oleracea]	64.62	95.09	61.33	347.74	629.74	388.42	73.68	455.3
GO:0009408	response to heat	biological_process	5	4.42225e-05	TRINITY_DN25326_c0_g1	-2.16064	down	MED37C	Heat shock cognate 70 kDa protein [Ananas comosus]	114.72	62.05	38.59	301.42	516.3	280.39	71.79	366.04
GO:0009408	response to heat	biological_process	5	4.42225e-05	TRINITY_DN27515_c0_g1	-2.79038	down	HSP18.2	18.2 kDa class I heat shock protein-like [Olea europaea var. sylvestris]	158.05	161.9	165.95	747.06	1154.23	415.34	161.97	772.21
GO:0009408	response to heat	biological_process	5	4.42225e-05	TRINITY_DN28222_c0_g3	-3.84274	down	HSP22.0	23.2 kDa heat shock protein, partial [Ananas comosus]	3.12	0.68	2.83	40.22	51.64	10.54	2.21	34.13
GO:0009408	response to heat	biological_process	5	4.42225e-05	TRINITY_DN32216_c1_g1	-1.84661	down	-	small heat shock protein [Pinellia ternata]	118.67	104.25	166.38	198.35	386.09	221.83	129.77	268.76
GO:0009408	response to heat	biological_process	5	4.42225e-05	TRINITY_DN32216_c1_g3	-3.18384	down	-	chaperone [Agave tequilana]	3.01	0	4.12	10.25	15.53	31.4	2.38	19.06
GO:0009408	response to heat	biological_process	5	4.42225e-05	TRINITY_DN34978_c2_g1	-1.67515	down	-	16.9 kDa class I heat shock protein 2-like [Ananas comosus]	101.55	82.61	68.93	193.99	316.91	293.4	84.36	268.1
GO:0009408	response to heat	biological_process	5	4.42225e-05	TRINITY_DN37308_c0_g1	-1.61982	down	BAG6	BAG family molecular chaperone regulator 6-like [Phoenix dactylifera]	23.02	33.34	33.7	85.55	153.58	49.56	30.02	96.23
GO:0009408	response to heat	biological_process	5	4.42225e-05	TRINITY_DN37906_c1_g1	-2.35667	down	HSP22.0	22.0 kDa class IV heat shock protein-like [Phoenix dactylifera]	214.91	34.07	51.3	566.48	690.64	282.57	100.09	513.23
GO:0009408	response to heat	biological_process	5	4.42225e-05	TRINITY_DN37906_c1_g2	-4.09312	down	HSP22.0	22.0 kDa class IV heat shock protein-like [Phoenix dactylifera]	21.37	7.12	5.51	212.32	256.74	147.29	11.33	205.45
GO:0009408	response to heat	biological_process	5	4.42225e-05	TRINITY_DN37906_c1_g4	-1.75615	down	HSP16.9C	PREDICTED: 17.3 kDa class I heat shock protein-like [Ipomoea nil]	82.5	77.04	102.83	220.82	376.07	232.29	87.46	276.39
GO:0044416	induction by symbiont of host defense response	biological_process	11	6.1716e-05	TRINITY_DN18803_c0_g1	-8.16481	down	acoA	predicted protein [Hordeum vulgare subsp. vulgare]	0	0.02	0	0.18	9.57	0.51	0.01	3.42
GO:0005618	cell wall	cellular_component	5	6.24714e-05	TRINITY_DN17636_c2_g1	-3.31647	down	HB2	PREDICTED: non-symbiotic hemoglobin 2-like [Musa acuminata subsp. malaccensis]	0.39	2.73	2.73	2.89	49.77	5.53	1.95	19.4
GO:0005618	cell wall	cellular_component	5	6.24714e-05	TRINITY_DN19652_c1_g3	4.49346	up	PME16	PREDICTED: pectinesterase-like [Elaeis guineensis]	0.77	0.35	8	0.03	0.14	0.24	3.04	0.14
GO:0005618	cell wall	cellular_component	5	6.24714e-05	TRINITY_DN20791_c2_g3	-3.27176	down	Os09g0568700	germin-like protein 9-3 [Phoenix dactylifera]	0.22	0.85	0.29	1.55	1.83	9.89	0.45	4.42
GO:0005618	cell wall	cellular_component	5	6.24714e-05	TRINITY_DN21214_c0_g3	-3.70739	down	SBT1.2	PREDICTED: subtilisin-like protease SBT1.4 [Elaeis guineensis]	0.14	0.31	1.46	12.93	5.88	1.19	0.64	6.67
GO:0005618	cell wall	cellular_component	5	6.24714e-05	TRINITY_DN21957_c0_g1	-2.48527	down	SBT3.5	PREDICTED: subtilisin-like protease SBT3.9 [Elaeis guineensis]	0.92	2.72	0.93	14.8	6.12	3.61	1.52	8.18
GO:0005618	cell wall	cellular_component	5	6.24714e-05	TRINITY_DN24254_c1_g3	-3.60477	down	-	subtilisin-like protease SBT1.8 [Brachypodium distachyon]	0.27	0.62	0.58	7.34	9.3	0.63	0.49	5.76
GO:0005618	cell wall	cellular_component	5	6.24714e-05	TRINITY_DN24708_c0_g1	6.64332	up	PAE8	pectin acetylesterase 8-like isoform X1 [Phoenix dactylifera]	0.21	6.17	3.84	0	0	0.07	3.41	0.02
GO:0005618	cell wall	cellular_component	5	6.24714e-05	TRINITY_DN26511_c1_g1	-2.44213	down	SBT1.7	subtilisin-like protease SBT1.7 [Phoenix dactylifera]	4.76	5.01	30.76	50.9	76.52	66.04	13.51	64.49
GO:0005618	cell wall	cellular_component	5	6.24714e-05	TRINITY_DN29545_c1_g2	-3.12808	down	GS1-1	PREDICTED: glutamine synthetase nodule isozyme [Musa acuminata subsp. malaccensis]	1.81	14.95	5.13	55.58	196.29	22.44	7.3	91.44
GO:0005618	cell wall	cellular_component	5	6.24714e-05	TRINITY_DN33364_c2_g1	-1.97615	down	HSP70-15	PREDICTED: heat shock 70 kDa protein 14-like [Elaeis guineensis]	32.12	16.84	21.3	78.15	131.49	52.16	23.42	87.27
GO:0005618	cell wall	cellular_component	5	6.24714e-05	TRINITY_DN35134_c0_g1	-3.40894	down	CYS5	putative cysteine proteinase inhibitor 1-like protein [Olea europaea subsp. europaea]	0	1.76	0	9.05	5.22	4.87	0.59	6.38
GO:0005618	cell wall	cellular_component	5	6.24714e-05	TRINITY_DN35134_c0_g2	-3.82165	down	CYS5	cysteine proteinase inhibitor 1-like protein [Trifolium pratense]	0	1.21	0	5.09	5.95	6.92	0.4	5.99
GO:0005618	cell wall	cellular_component	5	6.24714e-05	TRINITY_DN37139_c0_g1	-3.2433	down	MEE23	hypothetical protein BHE74_00059292 [Ensete ventricosum]	0.59	0.93	0.63	5.07	11.94	2.89	0.72	6.63
GO:0005618	cell wall	cellular_component	5	6.24714e-05	TRINITY_DN37679_c0_g3	-3.0465	down	EXL2	protein EXORDIUM-like 2 [Spinacia oleracea]	8.54	31.49	30.34	209.85	253.52	72.98	23.46	178.78
GO:0005618	cell wall	cellular_component	5	6.24714e-05	TRINITY_DN38960_c1_g3	-1.98082	down	SBT1.7	PREDICTED: subtilisin-like protease SBT1.7 [Nelumbo nucifera]	8.27	7.4	13.15	37.09	60.69	28.3	9.61	42.03
GO:0034605	cellular response to heat	biological_process	6	9.19383e-05	TRINITY_DN21528_c0_g1	-2.63939	down	CP12-3	PREDICTED: calvin cycle protein CP12-3, chloroplastic [Elaeis guineensis]	6.77	6.66	15.56	27.3	41.93	22.09	9.66	30.44
GO:0034605	cellular response to heat	biological_process	6	9.19383e-05	TRINITY_DN34636_c0_g1	-4.92041	down	CLPB1	chaperone protein ClpB1-like protein, partial [Trifolium pratense]	0.55	1.35	1.31	22.13	62.36	4.1	1.07	29.53
GO:0034605	cellular response to heat	biological_process	6	9.19383e-05	TRINITY_DN8686_c0_g1	-6.69675	down	UBC1	ubiquitin-conjugating enzyme E2-16 kDa [Quercus suber]	0	0	0	6.43	10.8	0	0	5.74
GO:0006986	response to unfolded protein	biological_process	6	9.20119e-05	TRINITY_DN37141_c1_g2	-6.88124	down	bipA	predicted protein, partial [Hordeum vulgare subsp. vulgare]	0	0.03	0.07	0.1	14.51	0.97	0.03	5.19
GO:0006986	response to unfolded protein	biological_process	6	9.20119e-05	TRINITY_DN38251_c1_g1	-2.1848	down	CPN20	PREDICTED: 20 kDa chaperonin, chloroplastic-like [Nicotiana tomentosiformis]	21.74	38.91	68.53	159.67	216.93	146.12	43.06	174.24
GO:0006986	response to unfolded protein	biological_process	6	9.20119e-05	TRINITY_DN39260_c0_g1	-7.00055	down	hsp10	10 kDa heat shock protein, mitochondrial-like [Quercus suber]	0	0	0	2.23	6.3	0	0	2.84
GO:0010494	cytoplasmic stress granule	cellular_component	8	0.000108371	TRINITY_DN17833_c0_g1	-7.50851	down	PAB1	polyadenylate-binding protein, cytoplasmic and nuclear-like [Quercus suber]	0	0	0.03	0.06	12.28	0.49	0.01	4.28
GO:0003924	GTPase activity	molecular_function	9	0.000347446	TRINITY_DN13577_c0_g1	-8.10253	down	spg1	septum-promoting GTP-binding protein 1-like [Quercus suber]	0	0	0	0	14.12	1.88	0	5.33
GO:0003924	GTPase activity	molecular_function	9	0.000347446	TRINITY_DN15057_c1_g1	-7.64697	down	spi1	GTP-binding nuclear protein GSP1/Ran [Quercus suber]	0	0.81	0	1.36	19.34	23.63	0.27	14.78
GO:0003924	GTPase activity	molecular_function	9	0.000347446	TRINITY_DN16704_c0_g1	-5.47012	down	ARF	ADP-ribosylation factor [Quercus suber]	0	0.8	0.09	0.07	37.57	2.53	0.3	13.39
GO:0003924	GTPase activity	molecular_function	9	0.000347446	TRINITY_DN20581_c0_g1	-7.50394	down	ARL1	hypothetical protein APUTEX25_000485, partial [Auxenochlorella protothecoides]	0	0	0	0	6.03	1.19	0	2.41
GO:0003924	GTPase activity	molecular_function	9	0.000347446	TRINITY_DN21538_c0_g1	-8.29384	down	fzo1	transmembrane GTPase fzo1-like [Quercus suber]	0	0	0.04	0	9.93	0.51	0.01	3.48
GO:0003924	GTPase activity	molecular_function	9	0.000347446	TRINITY_DN22433_c0_g1	-6.76672	down	CTG1	guanine nucleotide-binding protein subunit alpha-like [Quercus suber]	0	0	0	6.04	9.02	0	0	5.02
GO:0003924	GTPase activity	molecular_function	9	0.000347446	TRINITY_DN22433_c2_g1	-5.53179	down	CGP1	guanine nucleotide-binding protein subunit alpha [Quercus suber]	0	0.15	0.03	0.26	12.57	0.65	0.06	4.49
GO:0003924	GTPase activity	molecular_function	9	0.000347446	TRINITY_DN22727_c0_g1	-7.70248	down	TUB-1A	predicted protein [Hordeum vulgare subsp. vulgare]	0	0.03	0	0	7.12	0.87	0.01	2.66
GO:0003924	GTPase activity	molecular_function	9	0.000347446	TRINITY_DN22981_c1_g1	-3.36126	down	AtMg01250	ribonuclease H, partial [Trifolium pratense]	0.18	0.15	0.68	0.95	1.87	8.11	0.34	3.64
GO:0003924	GTPase activity	molecular_function	9	0.000347446	TRINITY_DN23929_c0_g1	-8.04313	down	CC1G_04743	beta-1 tubulin [Dendrobium catenatum]	0	0.03	0.03	0.12	16.73	0.75	0.02	5.87
GO:0030448	hyphal growth	biological_process	5	0.000387939	TRINITY_DN15895_c0_g3	-6.70217	down	CHS1	chitin synthase G-like [Quercus suber]	0	0	0.09	0	11.16	0.95	0.03	4.04
GO:0043936	asexual sporulation resulting in formation of a cellular spore	biological_process	7	0.000649543	TRINITY_DN25284_c0_g2	-4.17779	down	OLE1	acyl-CoA desaturase-like [Quercus suber]	1.07	0.33	0	2.08	10.16	10.81	0.47	7.68
GO:0061587	transfer RNA gene-mediated silencing	biological_process	11	0.00074155	TRINITY_DN29877_c0_g1	-7.67133	down	H4.2	hypothetical protein C5167_021950 [Papaver somniferum]	0	0	0.15	8.29	63.94	10.75	0.05	27.66
GO:0019933	cAMP-mediated signaling	biological_process	8	0.00074155	TRINITY_DN15863_c0_g1	-7.94478	down	gg1	-	0	0	0.06	0.06	21.28	1.01	0.02	7.45
GO:0046356	acetyl-CoA catabolic process	biological_process	9	0.00074155	TRINITY_DN20988_c0_g1	-5.93916	down	cit-1	citrate synthase, mitochondrial-like [Quercus suber]	0	0.09	0	2.44	4.1	0.09	0.03	2.21
GO:0046356	acetyl-CoA catabolic process	biological_process	9	0.00074155	TRINITY_DN20988_c1_g1	-9.53983	down	cit-1	citrate synthase, mitochondrial-like [Quercus suber]	0	0	0	0	10.69	1.2	0	3.96
GO:0036164	cell-abiotic substrate adhesion	biological_process	6	0.00074155	TRINITY_DN13917_c0_g1	-8.552	down	SPBC36.10	protein UPS3, mitochondrial-like [Quercus suber]	0	0	0	0	8.21	0.71	0	2.97
GO:0030476	ascospore wall assembly	biological_process	5	0.00074155	TRINITY_DN14338_c0_g2	-7.47273	down	-	-	0	0	0	0	14.65	6.59	0	7.08
GO:0004553	hydrolase activity, hydrolyzing O-glycosyl compounds	molecular_function	6	0.000764985	TRINITY_DN33621_c3_g5	4.32554	up	GLU13	endoglucanase 8-like protein [Cinnamomum micranthum f. kanehirae]	0.86	7.55	7.33	0.08	0.41	0.26	5.25	0.25
GO:0004553	hydrolase activity, hydrolyzing O-glycosyl compounds	molecular_function	6	0.000764985	TRINITY_DN34691_c0_g1	-3.587	down	RFS6	PREDICTED: probable galactinol--sucrose galactosyltransferase 6 [Elaeis guineensis]	0.54	7.48	2.7	36.46	36.74	5.49	3.57	26.23
GO:0008553	proton-exporting ATPase activity, phosphorylative mechanism	molecular_function	10	0.001528	TRINITY_DN19438_c0_g1	-5.87491	down	PMA1	predicted protein [Hordeum vulgare subsp. vulgare]	0	0.35	0	4.32	8.47	7.12	0.12	6.64
GO:0008553	proton-exporting ATPase activity, phosphorylative mechanism	molecular_function	10	0.001528	TRINITY_DN19438_c0_g3	-6.51858	down	pma-1	predicted protein [Hordeum vulgare subsp. vulgare]	0	0.06	0.05	2.95	10.47	10.98	0.04	8.13
GO:0008553	proton-exporting ATPase activity, phosphorylative mechanism	molecular_function	10	0.001528	TRINITY_DN37821_c1_g1	-9.72096	down	AHA11	PREDICTED: plasma membrane ATPase 4 [Elaeis guineensis]	0	0	0.02	0.14	53.26	0.68	0.01	18.03
GO:0008553	proton-exporting ATPase activity, phosphorylative mechanism	molecular_function	10	0.001528	TRINITY_DN37821_c1_g2	-8.13028	down	Os04g0656100	ATPase 9, plasma membrane-type [Dorcoceras hygrometricum]	0	0.05	0	0.36	24.02	1.02	0.02	8.47
GO:0035838	growing cell tip	cellular_component	5	0.00218436	TRINITY_DN12574_c0_g1	-8.70437	down	sec14	sec14 cytosolic factor-like [Quercus suber]	0	0	0	0	7.6	0.64	0	2.75
GO:0005887	integral component of plasma membrane	cellular_component	6	0.00240826	TRINITY_DN10560_c0_g1	-10.5544	down	RAG1	PREDICTED: polyol transporter 5-like [Eucalyptus grandis]	0	0	0	0.89	11.23	0.02	0	4.05
GO:0005887	integral component of plasma membrane	cellular_component	6	0.00240826	TRINITY_DN12455_c0_g3	-10.5546	down	prnB	probable proline-specific permease put4 [Quercus suber]	0	0	0	0	13.07	0.31	0	4.46
GO:0005887	integral component of plasma membrane	cellular_component	6	0.00240826	TRINITY_DN12759_c0_g1	-7.29823	down	DIP5	arginine permease CAN1-like [Quercus suber]	0	0	0.02	0	4.72	0.46	0.01	1.73
GO:0005887	integral component of plasma membrane	cellular_component	6	0.00240826	TRINITY_DN14096_c0_g4	-7.72935	down	inda1	general amino-acid permease GAP2-like [Quercus suber]	0	0	0	6.3	7.29	16.74	0	10.11
GO:0005887	integral component of plasma membrane	cellular_component	6	0.00240826	TRINITY_DN1477_c0_g1	-6.97262	down	CAN1	arginine permease CAN1-like [Quercus suber]	0	0	0	2.08	5.72	0	0	2.6
GO:0005887	integral component of plasma membrane	cellular_component	6	0.00240826	TRINITY_DN15037_c0_g1	3.78353	up	At5g16150	plastidic glucose transporter 4-like [Phoenix dactylifera]	10.87	2.31	7.33	0.47	0.26	0.79	6.84	0.51
GO:0005887	integral component of plasma membrane	cellular_component	6	0.00240826	TRINITY_DN16312_c0_g1	-8.37542	down	SPCC2H8.02	repressible high-affinity phosphate permease-like [Quercus suber]	0	0	0.03	0	10.85	1.05	0.01	3.97
GO:0005887	integral component of plasma membrane	cellular_component	6	0.00240826	TRINITY_DN17785_c0_g1	-8.76589	down	DIP5	probable proline-specific permease put4 [Quercus suber]	0	0.07	0.07	0.25	62.83	1.12	0.05	21.4
GO:0005887	integral component of plasma membrane	cellular_component	6	0.00240826	TRINITY_DN27035_c0_g1	-10.3348	down	qutD	quinate permease-like [Quercus suber]	0	0	0	0.06	12.97	0.39	0	4.47
GO:0005887	integral component of plasma membrane	cellular_component	6	0.00240826	TRINITY_DN32699_c0_g1	-10.4757	down	rco-3	probable glucose transporter rco-3 [Quercus suber]	0	0	0	0.14	0.39	9.52	0	3.35
GO:0005887	integral component of plasma membrane	cellular_component	6	0.00240826	TRINITY_DN32699_c1_g2	-8.93792	down	rco-3	probable glucose transporter rco-3 [Quercus suber]	0	0	0.05	0.08	55.7	1.09	0.02	18.96
GO:0005887	integral component of plasma membrane	cellular_component	6	0.00240826	TRINITY_DN33684_c0_g2	-6.5922	down	SULTR3;5	PREDICTED: probable sulfate transporter 3.5 isoform X1 [Nelumbo nucifera]	0	0	0	5.79	7.69	0	0	4.49
GO:0005887	integral component of plasma membrane	cellular_component	6	0.00240826	TRINITY_DN35386_c0_g1	-2.43806	down	SULTR3;1	PREDICTED: sulfate transporter 3.1 [Elaeis guineensis]	9.84	12.22	14.73	39.06	93.14	65.12	12.26	65.77
GO:0005887	integral component of plasma membrane	cellular_component	6	0.00240826	TRINITY_DN38630_c1_g1	-1.99078	down	SULTR3;1	PREDICTED: sulfate transporter 3.1 [Elaeis guineensis]	9.56	11.8	18.04	44.77	69.26	26.94	13.13	46.99
GO:0005887	integral component of plasma membrane	cellular_component	6	0.00240826	TRINITY_DN38630_c1_g3	-3.46211	down	SULTR3;1	sulfate transporter 3.1-like [Phoenix dactylifera]	1.03	0.69	3.08	15.42	16.71	20.51	1.6	17.55
GO:0047134	protein-disulfide reductase activity	molecular_function	7	0.00282223	TRINITY_DN34268_c1_g1	1.9039	up	At1g60420	C1-like protein [Corchorus olitorius]	217.82	239.74	91.55	55.14	67.78	88.92	183.04	70.61
GO:0047134	protein-disulfide reductase activity	molecular_function	7	0.00282223	TRINITY_DN34268_c1_g2	3.52479	up	Os03g0405500	LOW QUALITY PROTEIN: probable nucleoredoxin 1 [Phoenix dactylifera]	193.02	100.48	30.66	6.03	13.84	26.6	108.05	15.49
GO:0047134	protein-disulfide reductase activity	molecular_function	7	0.00282223	TRINITY_DN34692_c1_g3	2.23047	up	At1g60420	PREDICTED: probable nucleoredoxin 1-1 [Elaeis guineensis]	194.45	81.29	44.49	18.5	20.65	21.52	106.74	20.22
GO:0006820	anion transport	biological_process	7	0.00313381	TRINITY_DN10297_c0_g2	-8.3965	down	-	MFS transporter prlL-like [Quercus suber]	0	0	0	1.53	4.6	0.05	0	2.06
GO:0006820	anion transport	biological_process	7	0.00313381	TRINITY_DN13502_c0_g1	-9.89301	down	liz1	MFS transporter prlL-like [Quercus suber]	0	0	0	0.04	17.24	1.68	0	6.32
GO:0006820	anion transport	biological_process	7	0.00313381	TRINITY_DN26795_c0_g1	-8.04918	down	alr2987	uncharacterized protein LOC112000955 [Quercus suber]	0	0.09	0	0	14.39	0.49	0.03	4.96
GO:0006820	anion transport	biological_process	7	0.00313381	TRINITY_DN26903_c0_g1	-10.6977	down	SPBC1683.12	hypothetical protein MARPO_0077s0040 [Marchantia polymorpha]	0	0	0	0.07	15.16	1.36	0	5.53
GO:0006820	anion transport	biological_process	7	0.00313381	TRINITY_DN8371_c0_g1	-7.99507	down	MSL5	mechanosensitive ion channel protein 8 [Jatropha curcas]	0	0	0	0	8.86	1.18	0	3.35
GO:0031428	box C/D snoRNP complex	cellular_component	6	0.00320233	TRINITY_DN2283_c0_g1	-7.63592	down	nop56	nucleolar protein 56-like [Quercus suber]	0	0	0	2.94	4.85	0	0	2.6
GO:0031428	box C/D snoRNP complex	cellular_component	6	0.00320233	TRINITY_DN28241_c2_g2	-8.99743	down	NOP1	predicted protein [Hordeum vulgare subsp. vulgare]	0	0	0	0	25.87	3.24	0	9.7
GO:0043024	ribosomal small subunit binding	molecular_function	6	0.00368727	TRINITY_DN15731_c0_g2	-8.66131	down	SUI1A	eukaryotic translation initiation factor eIF-1-like [Quercus suber]	0	0	0	0	25.59	2.22	0	9.27
GO:0008047	enzyme activator activity	molecular_function	5	0.00469715	TRINITY_DN33961_c0_g1	-1.84114	down	-	PREDICTED: prosaposin [Elaeis guineensis]	49.07	77.39	110.76	429.3	343.12	121.48	79.07	297.97
GO:0004462	lactoylglutathione lyase activity	molecular_function	6	0.00469715	TRINITY_DN27203_c0_g1	-3.44233	down	-	uncharacterized protein LOC101250492 [Solanum lycopersicum]	1.28	3.42	3.5	17.58	27.12	39.87	2.73	28.19
GO:0004462	lactoylglutathione lyase activity	molecular_function	6	0.00469715	TRINITY_DN27203_c0_g5	-3.49344	down	-	uncharacterized protein LOC101757142 [Setaria italica]	0	6.84	4.28	22.97	49.21	50.49	3.71	40.89
GO:0004462	lactoylglutathione lyase activity	molecular_function	6	0.00469715	TRINITY_DN34083_c0_g1	-2.68829	down	-	uncharacterized protein LOC101757142 [Setaria italica]	0.84	2.09	2.2	5.51	9.96	16.47	1.71	10.65
GO:0071446	cellular response to salicylic acid stimulus	biological_process	7	0.00702074	TRINITY_DN22023_c2_g1	-4.29302	down	LECRKS2	receptor like protein kinase S.2 [Phoenix dactylifera]	0	0.23	0.5	4.78	9.73	0.45	0.24	4.99
GO:0071446	cellular response to salicylic acid stimulus	biological_process	7	0.00702074	TRINITY_DN31169_c1_g2	-3.00117	down	DOX1	PREDICTED: alpha-dioxygenase 1-like [Musa acuminata subsp. malaccensis]	2.85	17.68	5.87	11.55	13.65	81.06	8.8	35.42
GO:0000274	mitochondrial proton-transporting ATP synthase, stator stalk	cellular_component	6	0.00702074	TRINITY_DN13179_c0_g1	-7.18748	down	atp7	nascent polypeptide-associated complex subunit alpha-like [Quercus suber]	0	0	0	4.03	3.19	5.48	0	4.23
GO:0000274	mitochondrial proton-transporting ATP synthase, stator stalk	cellular_component	6	0.00702074	TRINITY_DN1752_c0_g1	-6.7989	down	atp-5	ATP synthase subunit 5, mitochondrial-like [Quercus suber]	0	0	0	3.2	4.96	0	0	2.72
GO:0006873	cellular ion homeostasis	biological_process	8	0.00702074	TRINITY_DN25617_c0_g1	-3.17758	down	-	late embryogenesis abundant protein D-34-like [Phoenix dactylifera]	3.22	0.15	1.5	14.67	9.77	3.97	1.62	9.47
GO:0035435	phosphate ion transmembrane transport	biological_process	10	0.00702074	TRINITY_DN7617_c0_g1	-7.28122	down	PHO89	phosphate-repressible phosphate permease pho-4-like [Quercus suber]	0	0	0	1.57	4.08	0	0	1.88
GO:0016887	ATPase activity	molecular_function	9	0.00741342	TRINITY_DN16015_c0_g1	3.48851	up	KIN14G	kinesin-like protein KIN-14G [Cinnamomum micranthum f. kanehirae]	13.06	1.96	2.25	0.16	0.53	1.24	5.76	0.64
GO:0016887	ATPase activity	molecular_function	9	0.00741342	TRINITY_DN26649_c1_g1	4.47073	up	KIN12C	kinesin-like protein KIN-12E [Phoenix dactylifera]	8.32	0.97	3.1	0.16	0.22	1.91	4.13	0.76
GO:0016829	lyase activity	molecular_function	4	0.00911163	TRINITY_DN13340_c0_g1	-7.02035	down	cth-2	cystathionine gamma-lyase [Dorcoceras hygrometricum]	0	0	0	0	2.87	6.32	0	3.06
GO:0016829	lyase activity	molecular_function	4	0.00911163	TRINITY_DN13340_c0_g2	-6.77304	down	cysA	cystathionine gamma-lyase [Dorcoceras hygrometricum]	0	0	0	0	4.69	7.92	0	4.2
GO:0016709	oxidoreductase activity, acting on paired donors, with incorporation or reduction of molecular oxygen, NAD(P)H as one donor, and incorporation of one atom of oxygen	molecular_function	6	0.00979176	TRINITY_DN23189_c1_g1	3.42312	up	-	uncharacterized protein LOC106363541 [Brassica napus]	11.98	3.66	6.18	0.32	1.04	0.49	7.27	0.62
GO:0016709	oxidoreductase activity, acting on paired donors, with incorporation or reduction of molecular oxygen, NAD(P)H as one donor, and incorporation of one atom of oxygen	molecular_function	6	0.00979176	TRINITY_DN24181_c0_g1	-2.99286	down	CYP84A1	Cytochrome P450 84A1 [Ananas comosus]	0.39	1.08	1.8	2.81	4.36	4.03	1.09	3.73
GO:0016709	oxidoreductase activity, acting on paired donors, with incorporation or reduction of molecular oxygen, NAD(P)H as one donor, and incorporation of one atom of oxygen	molecular_function	6	0.00979176	TRINITY_DN25729_c0_g4	-6.51995	down	CYP90D1	PREDICTED: cytochrome P450 90D2-like isoform X4 [Musa acuminata subsp. malaccensis]	0	0	0	9.3	9.94	1.16	0	6.8
GO:0016709	oxidoreductase activity, acting on paired donors, with incorporation or reduction of molecular oxygen, NAD(P)H as one donor, and incorporation of one atom of oxygen	molecular_function	6	0.00979176	TRINITY_DN25729_c0_g7	-4.58533	down	CYP90D2	Cytochrome P450 [Macleaya cordata]	0.07	0.19	0	2.18	4.07	0.69	0.09	2.31
GO:0016709	oxidoreductase activity, acting on paired donors, with incorporation or reduction of molecular oxygen, NAD(P)H as one donor, and incorporation of one atom of oxygen	molecular_function	6	0.00979176	TRINITY_DN26575_c0_g3	-5.08302	down	CYP89A9	cytochrome P450 89A2-like [Ananas comosus]	0.74	0.07	0.1	2.53	11.07	2.47	0.3	5.36
GO:0016709	oxidoreductase activity, acting on paired donors, with incorporation or reduction of molecular oxygen, NAD(P)H as one donor, and incorporation of one atom of oxygen	molecular_function	6	0.00979176	TRINITY_DN27634_c2_g2	-3.9631	down	CYP71A26	cytochrome P450 71A1-like [Phoenix dactylifera]	0.27	0.13	0.83	10.2	6.88	0.61	0.41	5.9
GO:0016709	oxidoreductase activity, acting on paired donors, with incorporation or reduction of molecular oxygen, NAD(P)H as one donor, and incorporation of one atom of oxygen	molecular_function	6	0.00979176	TRINITY_DN30266_c1_g5	-3.64842	down	CYP71A1	RecName: Full=Cytochrome P450 71A1; AltName: Full=ARP-2; AltName: Full=CYPLXXIA1	0.69	3.22	1.22	13.94	46.44	2.18	1.71	20.85
GO:0016709	oxidoreductase activity, acting on paired donors, with incorporation or reduction of molecular oxygen, NAD(P)H as one donor, and incorporation of one atom of oxygen	molecular_function	6	0.00979176	TRINITY_DN32973_c1_g1	3.74423	up	CYP71A1	cytochrome P450 71A1-like [Phoenix dactylifera]	16.43	3.45	1.15	0.1	1.01	0.61	7.01	0.57
GO:0016709	oxidoreductase activity, acting on paired donors, with incorporation or reduction of molecular oxygen, NAD(P)H as one donor, and incorporation of one atom of oxygen	molecular_function	6	0.00979176	TRINITY_DN38859_c1_g2	4.71335	up	CYP71A1	hypothetical protein B296_00008669 [Ensete ventricosum]	57.32	12.48	5.27	1.64	3.57	0.75	25.02	1.99
GO:0045735	nutrient reservoir activity	molecular_function	3	0.0103003	TRINITY_DN27802_c0_g1	-6.71337	down	BURP3	BURP domain protein RD22-like [Abrus precatorius]	0	0	0	7.03	4.36	0	0	3.8
GO:0045735	nutrient reservoir activity	molecular_function	3	0.0103003	TRINITY_DN34827_c1_g2	-10.4056	down	BURP3	BURP domain-containing protein 3-like [Ananas comosus]	0	0	0	3.21	5.93	8.97	0	6.04
GO:0045735	nutrient reservoir activity	molecular_function	3	0.0103003	TRINITY_DN38683_c1_g3	4.78452	up	BURP3	PREDICTED: BURP domain protein RD22-like [Ipomoea nil]	11.35	0.89	5.94	0.05	0.23	0.48	6.06	0.25
GO:0043224	nuclear SCF ubiquitin ligase complex	cellular_component	7	0.0103417	TRINITY_DN47_c0_g1	-7.73824	down	sconC	E3 ubiquitin ligase complex SCF subunit sconC-like [Quercus suber]	0	0	0	0	11.89	2.13	0	4.67
GO:0043457	regulation of cellular respiration	biological_process	8	0.0103417	TRINITY_DN23418_c1_g3	-5.83787	down	TAR1-A	hypothetical protein BC332_33812 [Capsicum chinense]	0	11.79	0.37	1.84	633.01	12.82	4.05	215.89
GO:0043457	regulation of cellular respiration	biological_process	8	0.0103417	TRINITY_DN29209_c0_g1	-4.35051	down	TAR1	protein TAR1-like [Cicer arietinum]	0.72	11.61	4.22	51.6	96.55	12.46	5.52	53.54
GO:0072659	protein localization to plasma membrane	biological_process	8	0.0103417	TRINITY_DN15989_c1_g1	-6.46176	down	ypt2	GTP-binding protein ypt2-like [Quercus suber]	0	0	0.71	0.24	15.37	1.12	0.24	5.58
GO:0006364	rRNA processing	biological_process	11	0.0110538	TRINITY_DN19103_c0_g1	-8.09911	down	gar2	uncharacterized protein LOC112023898 [Quercus suber]	0	0	0.03	0.02	30.49	0.58	0.01	10.36
GO:0000788	nuclear nucleosome	cellular_component	6	0.0121138	TRINITY_DN14773_c0_g1	-5.01735	down	HTB1	unknown [Lotus japonicus]	0	0.72	0.73	4.61	15.82	8.43	0.48	9.62
GO:0000788	nuclear nucleosome	cellular_component	6	0.0121138	TRINITY_DN20222_c4_g2	-5.65231	down	HHT2	histone 3 [Conocephalum conicum]	0	0.46	0.16	0	28.51	1.71	0.21	10.07
GO:0000788	nuclear nucleosome	cellular_component	6	0.0121138	TRINITY_DN25972_c0_g1	-3.23099	down	At1g08170	histone H2B.5-like [Phoenix dactylifera]	0.1	1.14	11.76	15.82	32.93	10.12	4.33	19.62
GO:0006914	autophagy	biological_process	6	0.0140986	TRINITY_DN16324_c0_g4	-9.28285	down	psp3	LOW QUALITY PROTEIN: alkaline protease 2-like [Quercus suber]	0	0	0	0.03	5.87	0.86	0	2.25
GO:0006914	autophagy	biological_process	6	0.0140986	TRINITY_DN8913_c0_g1	-7.27264	down	PP2A1	serine/threonine-protein phosphatase PP2A catalytic subunit [Papaver somniferum]	0	0	0	0	20.09	5.32	0	8.47
GO:0071555	cell wall organization	biological_process	6	0.0146693	TRINITY_DN19837_c0_g1	-3.36901	down	MYB44	transcription factor MYB52-like [Asparagus officinalis]	0	0.3	1.34	6.2	9.06	3.06	0.55	6.11
GO:0071555	cell wall organization	biological_process	6	0.0146693	TRINITY_DN23280_c1_g1	-2.18034	down	CSLD2	PREDICTED: cellulose synthase-like protein D2 [Elaeis guineensis]	2.71	1.94	1.66	6.5	5.6	17.05	2.1	9.72
GO:0071555	cell wall organization	biological_process	6	0.0146693	TRINITY_DN28554_c1_g1	-2.51191	down	CSLD3	cellulose synthase-like protein D2 [Phoenix dactylifera]	2.19	2.49	1.2	3.85	4.63	20.25	1.96	9.58
GO:0006032	chitin catabolic process	biological_process	8	0.0162568	TRINITY_DN13797_c0_g1	-6.47992	down	-	hypothetical protein CHLNCDRAFT_138801 [Chlorella variabilis]	0	0.06	0	0.11	6.36	0.9	0.02	2.46
GO:0006032	chitin catabolic process	biological_process	8	0.0162568	TRINITY_DN25859_c0_g5	3.59132	up	-	acidic endochitinase [Citrus clementina]	11.19	2.36	0.87	0.24	0.64	0.39	4.81	0.42
GO:0006032	chitin catabolic process	biological_process	8	0.0162568	TRINITY_DN507_c0_g1	-8.17727	down	CTS1	endochitinase B1-like [Quercus suber]	0	0	0	0	4.62	0.53	0	1.72
GO:0043022	ribosome binding	molecular_function	6	0.017709	TRINITY_DN5516_c0_g1	-6.51761	down	NCU09707	eukaryotic translation initiation factor 3 subunit K-like [Quercus suber]	0	0	0	3.65	5.06	1.13	0	3.28
GO:0009405	pathogenesis	biological_process	5	0.0185896	TRINITY_DN14245_c0_g1	-7.45978	down	MBF1	unknown [Zea mays]	0	0	0	3.18	6.08	24.08	0	11.11
GO:0010158	abaxial cell fate specification	biological_process	6	0.0186186	TRINITY_DN23717_c0_g1	5.62779	up	YAB4	protein YABBY 4-like [Phoenix dactylifera]	0.26	22.69	1.35	0	0	0.33	8.1	0.11
GO:0010158	abaxial cell fate specification	biological_process	6	0.0186186	TRINITY_DN29042_c0_g3	4.28539	up	YAB2	PREDICTED: putative axial regulator YABBY 2 isoform X2 [Nelumbo nucifera]	0.96	12.77	0.92	0.14	0.1	0.41	4.88	0.22
GO:0009664	plant-type cell wall organization	biological_process	7	0.0193772	TRINITY_DN36045_c1_g1	-3.1456	down	GSVIVT00037159001	Peroxidase 5 [Vitis vinifera]	0	0.3	0.75	1.96	4.16	3.44	0.35	3.19
GO:0000324	fungal-type vacuole	cellular_component	8	0.021098	TRINITY_DN8900_c0_g1	-9.11334	down	-	-	0	0	0	0	9.2	1.43	0	3.54
GO:1990468	NuA3b histone acetyltransferase complex	cellular_component	9	0.0272532	TRINITY_DN13496_c0_g1	-7.07432	down	-	-	0	0.04	0	0	7.17	0.55	0.01	2.57
GO:0000346	transcription export complex	cellular_component	4	0.0272532	TRINITY_DN15367_c1_g1	-10.1384	down	mlo3	PREDICTED: THO complex subunit 4A [Vitis vinifera]	0	0	0	0.06	26.65	1.26	0	9.32
GO:0048103	somatic stem cell division	biological_process	6	0.0272532	TRINITY_DN17324_c2_g1	-6.54927	down	FEZ	PREDICTED: putative NAC domain-containing protein 94 [Elaeis guineensis]	0.06	0.05	0	5.35	5.76	0.2	0.04	3.77
GO:1990544	mitochondrial ATP transmembrane transport	biological_process	8	0.0272532	TRINITY_DN18942_c1_g1	-6.47138	down	aac	ADP,ATP carrier protein-like isoform X1 [Quercus suber]	0	1.97	0	9.07	30.4	5.11	0.66	14.86
GO:0044743	protein transmembrane import into intracellular organelle	biological_process	11	0.0272532	TRINITY_DN16211_c0_g1	-9.92743	down	sec-61	protein transport protein SEC61 subunit alpha-like [Quercus suber]	0	0	0	0.07	9.4	0.78	0	3.42
GO:0051598	meiotic recombination checkpoint	biological_process	6	0.0272532	TRINITY_DN13814_c0_g2	-9.34657	down	FPR3	FK506-binding protein 4-like [Quercus suber]	0	0	0	0	11.1	0.96	0	4.02
GO:0090693	plant organ senescence	biological_process	5	0.0272532	TRINITY_DN26127_c0_g1	-3.4211	down	-	uncharacterized protein LOC109847818 [Asparagus officinalis]	0.31	0.05	0.58	6.39	2.74	1.25	0.31	3.46
GO:0039611	suppression by virus of host translation initiation factor activity	biological_process	10	0.0272532	TRINITY_DN32764_c1_g2	-10.0229	down	RNA1	hypothetical protein T459_21247 [Capsicum annuum]	0	0.22	0.36	0.21	517.8	83.62	0.19	200.54
GO:0052051	interaction with host via protein secreted by type II secretion system	biological_process	8	0.0272532	TRINITY_DN39358_c0_g1	-7.83502	down	TH1	-	0	0	0	4.99	1.44	0	0	2.14
GO:0015686	ferric triacetylfusarinine C transport	biological_process	13	0.0272532	TRINITY_DN30024_c0_g1	-7.6032	down	-	siderophore iron transporter mirB-like [Quercus suber]	0	0	0	1.4	6.27	0	0	2.56
GO:0016420	malonyltransferase activity	molecular_function	7	0.0272532	TRINITY_DN34849_c0_g1	-3.79263	down	-	PREDICTED: malonyl-coenzyme A:anthocyanin 3-O-glucoside-6''-O-malonyltransferase-like [Elaeis guineensis]	0.18	0.31	0.06	0.17	1.15	6.46	0.18	2.59
GO:0090711	FMN hydrolase activity	molecular_function	8	0.0272532	TRINITY_DN32673_c0_g2	-2.45653	down	-	PREDICTED: uncharacterized protein LOC105051407 isoform X1 [Elaeis guineensis]	2.03	4.83	4.29	27.17	21.77	5.89	3.72	18.28
GO:0010030	positive regulation of seed germination	biological_process	10	0.0296781	TRINITY_DN18600_c1_g1	-2.23835	down	AAE3	hypothetical protein C2845_PM15G26500 [Panicum miliaceum]	3.62	9.44	20.92	27.43	32.79	58.03	11.33	39.42
GO:0006810	transport	biological_process	5	0.0329739	TRINITY_DN21510_c0_g2	3.68268	up	WAT1	PREDICTED: WAT1-related protein At5g07050-like [Musa acuminata subsp. malaccensis]	15.23	5.97	10.98	0.3	0.32	1.3	10.73	0.64
GO:0006810	transport	biological_process	5	0.0329739	TRINITY_DN24553_c1_g2	9.6663	up	SEC23	protein transport protein SEC23-like [Vigna unguiculata]	4.33	13.85	0	0	0	0	6.06	0
GO:0006810	transport	biological_process	5	0.0329739	TRINITY_DN25425_c3_g1	-2.57522	down	-	uncharacterized protein A4U43_C05F34440 [Asparagus officinalis]	1.92	11.04	5.43	29.09	27.72	31.29	6.13	29.37
GO:0006810	transport	biological_process	5	0.0329739	TRINITY_DN2884_c0_g1	-7.87238	down	SPCC320.08	uncharacterized solute carrier family 35 member C320.08-like [Quercus suber]	0	0	0	0.89	4.12	0.17	0	1.73
GO:0006810	transport	biological_process	5	0.0329739	TRINITY_DN29201_c0_g1	-9.09235	down	ptr2	probable peptide transporter ptr2 [Quercus suber]	0	0.06	0	0.15	42.82	0.61	0.02	14.53
GO:0006810	transport	biological_process	5	0.0329739	TRINITY_DN36442_c1_g2	-2.68037	down	At4g30420	PREDICTED: WAT1-related protein At4g30420 isoform X1 [Theobroma cacao]	5.3	1.26	9.71	23.09	35.44	42.02	5.42	33.52
GO:0006810	transport	biological_process	5	0.0329739	TRINITY_DN37132_c0_g2	-1.9838	down	At1g64890	PREDICTED: probable folate-biopterin transporter 7 isoform X1 [Elaeis guineensis]	4	2.37	5.16	18.14	23.15	10.45	3.84	17.25
GO:0006810	transport	biological_process	5	0.0329739	TRINITY_DN8438_c0_g1	-6.8884	down	ptr2	probable peptide transporter ptr2 [Quercus suber]	0	0	0	3.01	6.25	0	0	3.09
GO:0030139	endocytic vesicle	cellular_component	7	0.0346519	TRINITY_DN39246_c0_g1	-8.74987	down	RAB5B	vacuolar protein sorting-associated protein 21-like [Quercus suber]	0	0	0	0.04	5.75	0.84	0	2.21
GO:0046961	proton-transporting ATPase activity, rotational mechanism	molecular_function	10	0.0398253	TRINITY_DN14174_c0_g1	-8.50802	down	VMA3	V-type proton ATPase 16 kDa proteolipid subunit [Quercus suber]	0	0	0	0.09	18.98	1.92	0	7
GO:0000790	nuclear chromatin	cellular_component	7	0.0469622	TRINITY_DN17873_c0_g2	-7.94295	down	hh2a	predicted protein [Hordeum vulgare subsp. vulgare]	0	0	0	5.18	16.87	2.75	0	8.27
GO:0000790	nuclear chromatin	cellular_component	7	0.0469622	TRINITY_DN26239_c0_g4	-4.72766	down	OsI_037312	hypothetical protein GW17_00038073 [Ensete ventricosum]	0.44	1.22	0.48	11.94	43.24	1.03	0.71	18.74
GO:0000790	nuclear chromatin	cellular_component	7	0.0469622	TRINITY_DN29447_c0_g1	-2.7613	down	OsI_012923	histone H2AX [Asparagus officinalis]	6.04	10.46	4.84	28.08	42.77	36.08	7.11	35.64
GO:0015786	UDP-glucose transmembrane transport	biological_process	9	0.0474171	TRINITY_DN11705_c0_g3	-9.52715	down	At4g32390	probable sugar phosphate/phosphate translocator At5g25400 [Quercus suber]	0	0	0	0	8.62	0.97	0	3.2
GO:0015786	UDP-glucose transmembrane transport	biological_process	9	0.0474171	TRINITY_DN31518_c2_g2	-3.72579	down	STAR1	protein STAR1 [Oryza sativa Japonica Group]	3.74	0.99	15.53	85.63	175.99	19.65	6.75	93.76
GO:0009725	response to hormone	biological_process	5	0.0474171	TRINITY_DN23568_c1_g1	-3.0677	down	ADIPOR1	heptahelical transmembrane protein ADIPOR2-like [Asparagus officinalis]	5.7	1.61	0.89	40.82	27.27	10.86	2.73	26.32
GO:0009725	response to hormone	biological_process	5	0.0474171	TRINITY_DN34722_c0_g2	-2.29885	down	HHP2	heptahelical transmembrane protein ADIPOR2-like [Phoenix dactylifera]	0.79	1.22	1.76	9.54	6.8	4.6	1.26	6.98
GO:0047274	galactinol-sucrose galactosyltransferase activity	molecular_function	8	0.0474171	TRINITY_DN17964_c0_g2	-3.14411	down	RFS	Raffinose synthase [Corchorus olitorius]	0.29	1.88	0.6	3.24	7.68	11.25	0.92	7.39
GO:0010205	photoinhibition	biological_process	9	0.0474171	TRINITY_DN32231_c1_g1	-3.80929	down	FTSH6	ATP-dependent zinc metalloprotease FTSH 6, chloroplastic [Ananas comosus]	2.29	1.87	5.86	30.03	110.77	7.81	3.34	49.54
GO:0010205	photoinhibition	biological_process	9	0.0474171	TRINITY_DN33321_c0_g1	-3.75629	down	FTSH6	ATP-dependent zinc metalloprotease FTSH 6, chloroplastic-like [Phoenix dactylifera]	0.56	0.43	1.04	7.79	20.46	1.26	0.68	9.84
GO:0000390	spliceosomal complex disassembly	biological_process	8	0.0537648	TRINITY_DN38137_c1_g2	-9.66343	down	-	-	0	0.04	0.11	3.34	44.81	39.28	0.05	29.14
GO:0009081	branched-chain amino acid metabolic process	biological_process	9	0.0537648	TRINITY_DN14969_c0_g2	-9.43544	down	ILV2	acetolactate synthase catalytic subunit, mitochondrial-like [Quercus suber]	0	0	0	0.05	15.15	0.4	0	5.2
GO:0080132	fatty acid alpha-hydroxylase activity	molecular_function	5	0.0537648	TRINITY_DN6413_c0_g1	-6.87112	down	SCS7	ceramide very long chain fatty acid hydroxylase SCS7-like [Quercus suber]	0	0.04	0	0	5.37	0.56	0.01	1.98
GO:0044070	regulation of anion transport	biological_process	8	0.0537648	TRINITY_DN24969_c0_g2	-6.38708	down	SPAC1635.01	mitochondrial outer membrane protein porin-like [Quercus suber]	0	0.91	0	2.36	24.16	3.05	0.3	9.86
GO:0071171	site-specific DNA replication termination at RTS1 barrier	biological_process	10	0.0537648	TRINITY_DN13432_c0_g2	-7.89643	down	RTFDC1	hypothetical protein KFL_000320310 [Klebsormidium nitens]	0	0	0	0	15.61	2.91	0	6.17
GO:0046084	adenine biosynthetic process	biological_process	11	0.0537648	TRINITY_DN39125_c2_g3	-3.12114	down	PURKE	PREDICTED: phosphoribosylaminoimidazole carboxylase, chloroplastic isoform X1 [Elaeis guineensis]	2.65	3.29	4.89	31.76	26.53	27.69	3.61	28.66
GO:0018580	nitronate monooxygenase activity	molecular_function	7	0.0537648	TRINITY_DN35455_c0_g1	-2.57628	down	PA1024	PREDICTED: uncharacterized protein LOC105056797 [Elaeis guineensis]	3.69	13.68	11.43	68.03	49.48	16.42	9.6	44.64
GO:0030288	outer membrane-bounded periplasmic space	cellular_component	5	0.0537648	TRINITY_DN18190_c0_g1	-2.32419	down	CTPA3	PREDICTED: carboxyl-terminal-processing peptidase 3, chloroplastic isoform X1 [Nelumbo nucifera]	0.97	1.05	1.66	6.74	7.52	4.42	1.23	6.23
GO:2000029	regulation of proanthocyanidin biosynthetic process	biological_process	8	0.0537648	TRINITY_DN18915_c1_g2	2.96873	up	BHLH	basic helix-loop-helix transcription factor 1, partial [Anthurium andraeanum]	5.56	6.69	4.77	0.11	0.3	1.79	5.67	0.73
GO:0046507	UDPsulfoquinovose synthase activity	molecular_function	6	0.0537648	TRINITY_DN23175_c0_g2	-2.82955	down	SQD1	PREDICTED: UDP-sulfoquinovose synthase, chloroplastic [Elaeis guineensis]	4.46	6.53	10.27	9.61	40.41	6.41	7.09	18.81
GO:0046905	phytoene synthase activity	molecular_function	6	0.0537648	TRINITY_DN25453_c0_g1	-2.47303	down	PSY	phytoene synthase 2, chloroplastic-like [Quercus suber]	3.31	3.05	2.31	16.09	27.49	20.42	2.89	21.33
GO:0005622	intracellular	cellular_component	4	0.061541	TRINITY_DN15333_c0_g2	-8.57154	down	STK32C	serine/threonine-protein kinase 32A-like [Quercus suber]	0	0	0	0	7.93	0.8	0	2.91
GO:0005622	intracellular	cellular_component	4	0.061541	TRINITY_DN21969_c1_g4	-2.82364	down	slx1	hypothetical protein PRUPE_2G025000 [Prunus persica]	0.9	0.87	0.32	2.5	9.31	3.63	0.7	5.15
GO:0005622	intracellular	cellular_component	4	0.061541	TRINITY_DN24830_c0_g3	-2.92845	down	ERF095	ethylene-responsive transcription factor 14-like [Phoenix dactylifera]	0.44	1.3	0.62	7.84	3.83	6.05	0.79	5.91
GO:0005622	intracellular	cellular_component	4	0.061541	TRINITY_DN26261_c0_g1	-4.27904	down	ubi	polyubiquitin [Nicotiana tabacum]	0	0.4	0.15	0.25	3.58	13.6	0.18	5.81
GO:0005622	intracellular	cellular_component	4	0.061541	TRINITY_DN26261_c2_g1	-4.96738	down	UBI11	LOW QUALITY PROTEIN: polyubiquitin-C [Vigna unguiculata]	0	0	0.43	0.31	11.44	2.89	0.14	4.88
GO:0016165	linoleate 13S-lipoxygenase activity	molecular_function	7	0.0616001	TRINITY_DN33068_c1_g1	-3.83777	down	Os03g0179900	PREDICTED: putative lipoxygenase 5 [Elaeis guineensis]	0.29	0.46	0.36	1.22	6.22	17.38	0.37	8.27
GO:0016165	linoleate 13S-lipoxygenase activity	molecular_function	7	0.0616001	TRINITY_DN38073_c1_g2	-5.76255	down	LOX3.1	hypothetical protein DCAR_016115 [Daucus carota subsp. sativus]	0.85	0.66	0	1.37	12.46	53.99	0.5	22.61
GO:0006950	response to stress	biological_process	4	0.0660971	TRINITY_DN27963_c0_g1	2.48669	up	PERK9	PREDICTED: probable receptor-like serine/threonine-protein kinase At5g57670 [Elaeis guineensis]	3.42	15.74	6.47	1.79	3.06	1.72	8.54	2.19
GO:0007059	chromosome segregation	biological_process	4	0.0693085	TRINITY_DN12307_c0_g1	-10.4125	down	drh-9	ATP-dependent RNA helicase DED1-like [Quercus suber]	0	0	0	0.49	16.61	0.65	0	5.92
GO:0004252	serine-type endopeptidase activity	molecular_function	8	0.0719793	TRINITY_DN14364_c3_g5	-9.67171	down	SUB8	alkaline protease 2-like [Quercus suber]	0	0	0	0	15.29	0.89	0	5.39
GO:0000026	alpha-1,2-mannosyltransferase activity	molecular_function	8	0.0795551	TRINITY_DN29149_c1_g2	-9.16066	down	MNT1	alpha-1,2 mannosyltransferase KTR1-like [Quercus suber]	0	0	0	0	6.18	0.56	0	2.25
GO:0046976	histone methyltransferase activity (H3-K27 specific)	molecular_function	10	0.0795551	TRINITY_DN18882_c2_g1	-3.55534	down	ATXR6	histone-lysine N-methyltransferase ATXR6 [Sesamum indicum]	0	0.09	3.25	1.76	4.19	3.56	1.11	3.17
GO:0005951	carbamoyl-phosphate synthase complex	cellular_component	6	0.0795551	TRINITY_DN8526_c1_g2	-7.99507	down	CPA1	carbamoyl-phosphate synthase arginine-specific small chain-like [Quercus suber]	0	0	0	0	8.34	1.11	0	3.15
GO:0034338	short-chain carboxylesterase activity	molecular_function	7	0.0795551	TRINITY_DN28341_c1_g1	-2.73076	down	EMB8	embryogenesis-associated protein EMB8 [Cicer arietinum]	3.29	6.87	3.19	11.86	15.82	9.82	4.45	12.5
GO:1903288	positive regulation of potassium ion import	biological_process	12	0.0795551	TRINITY_DN34723_c1_g2	3.38897	up	ARF2	PREDICTED: auxin response factor 24-like isoform X1 [Elaeis guineensis]	5.59	64.86	15.06	0.22	1.14	4.41	28.5	1.92
GO:0016722	oxidoreductase activity, oxidizing metal ions	molecular_function	5	0.0895017	TRINITY_DN24493_c1_g1	5.15804	up	LAC25	PREDICTED: laccase-7-like [Nelumbo nucifera]	0.08	8.73	1.23	0	0	0.22	3.35	0.07
GO:0016722	oxidoreductase activity, oxidizing metal ions	molecular_function	5	0.0895017	TRINITY_DN26669_c0_g1	2.83807	up	SKU5	monocopper oxidase-like protein SKU5 isoform X2 [Cinnamomum micranthum f. kanehirae]	15.95	6.11	4.09	5.85	6.74	3.65	8.72	5.41
GO:0016722	oxidoreductase activity, oxidizing metal ions	molecular_function	5	0.0895017	TRINITY_DN6755_c0_g2	-6.60048	down	SKS1	Multicopper oxidase, type 1 [Corchorus olitorius]	0	0	0	7.82	10.53	9.63	0	9.33
GO:0016929	SUMO-specific protease activity	molecular_function	9	0.0934804	TRINITY_DN29748_c0_g3	-2.89204	down	-	hypothetical protein MANES_13G001000 [Manihot esculenta]	0.32	1.6	1.36	8.47	7.69	7.17	1.09	7.78
GO:0016929	SUMO-specific protease activity	molecular_function	9	0.0934804	TRINITY_DN31486_c0_g2	-3.9562	down	-	probable ubiquitin-like-specific protease 2A isoform X1 [Asparagus officinalis]	0	0.39	0.22	5.48	2.01	2.02	0.2	3.17
GO:0030433	ubiquitin-dependent ERAD pathway	biological_process	8	0.0948941	TRINITY_DN11150_c0_g1	-7.86448	down	Rpt2	26S proteasome regulatory subunit 4 homolog B [Asparagus officinalis]	0	0	0	0	5.13	0.76	0	1.96
GO:0030433	ubiquitin-dependent ERAD pathway	biological_process	8	0.0948941	TRINITY_DN7374_c0_g1	-7.61646	down	UBC6	ubiquitin-conjugating enzyme E2 6-like [Quercus suber]	0	0	0	0	9.92	1.79	0	3.9
GO:0005975	carbohydrate metabolic process	biological_process	5	0.0991077	TRINITY_DN26001_c0_g3	-4.20647	down	KINB1	SNF1-related protein kinase regulatory subunit beta-1 [Asparagus officinalis]	0.52	0.28	0.06	3.93	9.09	2.45	0.29	5.16
GO:0005576	extracellular region	cellular_component	3	0.0991393	TRINITY_DN13310_c0_g1	-5.44918	down	At4g26880	Stigma-specific protein Stig1 [Macleaya cordata]	0	0.57	0.06	0.05	0.96	23.09	0.21	8.03
GO:0005576	extracellular region	cellular_component	3	0.0991393	TRINITY_DN14772_c0_g2	-7.3642	down	met26	predicted protein [Hordeum vulgare subsp. vulgare]	0	0	0.06	0.26	7.76	0.5	0.02	2.84
GO:0005576	extracellular region	cellular_component	3	0.0991393	TRINITY_DN20382_c5_g1	-5.91836	down	-	PREDICTED: uncharacterized protein LOC105056178 [Elaeis guineensis]	0	0	0.22	12.84	2.91	0.97	0.07	5.57
GO:0005576	extracellular region	cellular_component	3	0.0991393	TRINITY_DN31191_c1_g3	-3.48136	down	-	uncharacterized protein LOC109749214 [Aegilops tauschii subsp. tauschii]	0.49	0.84	0.28	8.83	2.08	0.67	0.54	3.86
GO:0005576	extracellular region	cellular_component	3	0.0991393	TRINITY_DN33095_c0_g2	-2.50536	down	HTH	PREDICTED: protein HOTHEAD-like [Nelumbo nucifera]	0.72	8.82	5.16	4.99	14.59	9.98	4.9	9.85
GO:0005576	extracellular region	cellular_component	3	0.0991393	TRINITY_DN34518_c1_g1	-2.23091	down	-	non-specific lipid-transfer protein 2-like [Coffea eugenioides]	36.91	65.93	60.73	248.43	296.64	81.64	54.52	208.9
GO:0005576	extracellular region	cellular_component	3	0.0991393	TRINITY_DN36208_c0_g1	-3.33297	down	CYP96A15	hypothetical protein GW17_00061864, partial [Ensete ventricosum]	0	0.23	0.51	2.28	4.52	0.83	0.25	2.54
GO:0008239	dipeptidyl-peptidase activity	molecular_function	9	0.104644	TRINITY_DN27291_c2_g1	3.31937	up	-	Peptidase S28 [Corchorus capsularis]	9.37	4.68	2.55	0.87	1.39	0.46	5.53	0.91
GO:0072684	mitochondrial tRNA 3'-trailer cleavage, endonucleolytic	biological_process	11	0.104644	TRINITY_DN14985_c0_g1	2.86588	up	Elac2	tRNase Z TRZ3, mitochondrial isoform X2 [Dendrobium catenatum]	5.2	12.72	12.79	1.78	1.92	0.27	10.24	1.32
GO:0051604	protein maturation	biological_process	7	0.104644	TRINITY_DN14885_c0_g2	-9.57513	down	PHO88	SRP-independent targeting protein 3-like [Quercus suber]	0	0	0	0	20.65	2.57	0	7.74
GO:0010270	photosystem II oxygen evolving complex assembly	biological_process	9	0.104644	TRINITY_DN27373_c2_g1	-2.65193	down	Os01g0221700	GDT1-like protein 1, chloroplastic [Glycine soja]	2.95	4.73	3.69	12.8	13.09	20.05	3.79	15.31
GO:0019788	NEDD8 transferase activity	molecular_function	6	0.104644	TRINITY_DN14185_c0_g1	-7.54255	down	UBC12	ketol-acid reductoisomerase, mitochondrial-like [Quercus suber]	0	0	0.08	0	20.3	1.81	0.03	7.37
GO:0061575	cyclin-dependent protein serine/threonine kinase activator activity	molecular_function	8	0.104644	TRINITY_DN8553_c0_g1	-7.70469	down	suc1	cyclin-dependent kinases regulatory subunit-like [Quercus suber]	0	0	0	0	13.09	2.41	0	5.17
GO:0047372	acylglycerol lipase activity	molecular_function	7	0.104644	TRINITY_DN26855_c0_g1	-4.70333	down	PLP2	patatin-like protein 2 [Cinnamomum micranthum f. kanehirae]	0.12	0.42	1.5	16.7	30.43	7.95	0.68	18.36
GO:0016765	transferase activity, transferring alkyl or aryl (other than methyl) groups	molecular_function	5	0.104644	TRINITY_DN11939_c0_g2	-7.09616	down	spe-3	spermidine synthase-like [Quercus suber]	0	0	0	6.61	9.06	1.3	0	5.66
GO:0004180	carboxypeptidase activity	molecular_function	8	0.104644	TRINITY_DN34535_c0_g2	-2.88704	down	-	hypothetical protein CCACVL1_27172 [Corchorus capsularis]	1.26	7.13	14.7	25.85	27.93	83.15	7.7	45.64
GO:0030599	pectinesterase activity	molecular_function	7	0.117718	TRINITY_DN38271_c0_g4	-2.54157	down	PME32	pectinesterase/pectinesterase inhibitor PPE8B-like [Coffea arabica]	1.09	1.79	1.99	5.01	7.99	14.52	1.62	9.17
GO:0015293	symporter activity	molecular_function	7	0.119822	TRINITY_DN36846_c0_g1	-4.45654	down	NPF6.4	PREDICTED: protein NRT1/ PTR FAMILY 6.4 [Elaeis guineensis]	3.91	8.01	11.92	208.04	126.08	5.48	7.95	113.2
GO:1901657	glycosyl compound metabolic process	biological_process	6	0.119822	TRINITY_DN23402_c2_g2	-4.49967	down	BGLU18	PREDICTED: beta-glucosidase 18-like [Nelumbo nucifera]	0.04	0	0.44	5.51	4.7	0.81	0.16	3.67
GO:1901657	glycosyl compound metabolic process	biological_process	6	0.119822	TRINITY_DN27422_c1_g1	-4.28205	down	BGLU22	PREDICTED: beta-glucosidase 22-like isoform X3 [Elaeis guineensis]	0.1	0.1	1.1	12.83	20.78	0.32	0.43	11.31
GO:0000329	fungal-type vacuole membrane	cellular_component	9	0.119822	TRINITY_DN14457_c0_g2	-7.65782	down	ATG8	autophagy-related protein 8-like [Quercus suber]	0	0.11	0	0.1	29.56	2.98	0.04	10.88
GO:0030170	pyridoxal phosphate binding	molecular_function	6	0.123474	TRINITY_DN15154_c0_g1	-10.6856	down	BpOF4_10225	uncharacterized protein LOC111989914 [Quercus suber]	0	0	0	0.02	16.69	0.49	0	5.73
GO:0030170	pyridoxal phosphate binding	molecular_function	6	0.123474	TRINITY_DN317_c0_g1	-9.94033	down	CBSL	cystathionine beta-synthase-like [Quercus suber]	0	0	0	0	11.44	0.74	0	4.06
GO:0030170	pyridoxal phosphate binding	molecular_function	6	0.123474	TRINITY_DN35146_c0_g3	-9.05007	down	SHM4	serine hydroxymethyltransferase 4-like [Hevea brasiliensis]	0	0	0	0	5.86	0.41	0	2.09
GO:0030170	pyridoxal phosphate binding	molecular_function	6	0.123474	TRINITY_DN39065_c0_g1	-3.72691	down	BIOF	8-amino-7-oxononanoate synthase isoform X1 [Phoenix dactylifera]	2.44	7.13	1.98	30.64	34.72	31.48	3.85	32.28
GO:0055037	recycling endosome	cellular_component	8	0.129049	TRINITY_DN13929_c0_g2	-8.53425	down	RAB11A	ras-related protein Rab-11A-like [Quercus suber]	0	0	0	0	8.52	0.95	0	3.16
GO:0016462	pyrophosphatase activity	molecular_function	7	0.129049	TRINITY_DN38631_c0_g5	7.44142	up	PPA6	soluble inorganic pyrophosphatase 6, chloroplastic-like [Cajanus cajan]	3.02	0	5.43	0	0	0	2.82	0
GO:0045153	electron transporter, transferring electrons within CoQH2-cytochrome c reductase complex activity	molecular_function	6	0.129049	TRINITY_DN5848_c0_g1	-8.17884	down	CYT1	cytochrome c1, heme protein, mitochondrial-like [Quercus suber]	0	0	0	0	6.58	0.97	0	2.52
GO:0045338	farnesyl diphosphate metabolic process	biological_process	8	0.129049	TRINITY_DN18610_c1_g1	-3.65487	down	VIT_19s0014g04930	(-)-germacrene D synthase-like isoform X2 [Citrus sinensis]	2.49	3.12	4.43	6.49	7.2	45.73	3.35	19.81
GO:0004586	ornithine decarboxylase activity	molecular_function	7	0.129049	TRINITY_DN15842_c0_g5	-7.85021	down	spe1	predicted protein [Hordeum vulgare subsp. vulgare]	0	0.02	0	0	5.64	0.49	0.01	2.04
GO:0070274	RES complex	cellular_component	4	0.129049	TRINITY_DN15263_c0_g1	-6.99605	down	RAB15	PREDICTED: glycine-rich RNA-binding protein 2, mitochondrial-like [Nicotiana sylvestris]	0	0	0.09	0	22.02	1.85	0.03	7.96
GO:0006624	vacuolar protein processing	biological_process	9	0.129049	TRINITY_DN32344_c1_g2	-2.84744	down	-	vacuolar-processing enzyme-like [Asparagus officinalis]	7.3	31.15	22.72	180.13	262.22	21.44	20.39	154.6
GO:0009860	pollen tube growth	biological_process	8	0.143103	TRINITY_DN21151_c1_g1	-6.2267	down	At2g41970	probable protein kinase At2g41970 [Ananas comosus]	0	0	0.12	2.92	5.08	3.65	0.04	3.88
GO:0030795	jasmonate O-methyltransferase activity	molecular_function	8	0.152791	TRINITY_DN18852_c0_g1	-2.70961	down	JMT	jasmonate O-methyltransferase-like [Olea europaea var. sylvestris]	1	0.33	0.99	6.52	13.78	4.81	0.77	8.37
GO:0033383	geranyl diphosphate metabolic process	biological_process	8	0.152791	TRINITY_DN38340_c0_g1	-3.34594	down	-	PREDICTED: (-)-alpha-terpineol synthase [Vitis vinifera]	1.17	0.49	0.39	7.95	11.7	4.52	0.68	8.06
GO:0043486	histone exchange	biological_process	7	0.152791	TRINITY_DN27299_c0_g5	-5.7147	down	ACT1	predicted protein [Hordeum vulgare subsp. vulgare]	0	0.19	0.04	0.04	23.98	1.91	0.08	8.64
GO:0000910	cytokinesis	biological_process	5	0.152791	TRINITY_DN29193_c0_g1	-3.20082	down	MAP65-1	65-kDa microtubule-associated protein 5-like [Phoenix dactylifera]	0.2	0.43	0.19	2.55	4.98	0.55	0.27	2.69
GO:0006888	ER to Golgi vesicle-mediated transport	biological_process	7	0.158387	TRINITY_DN11221_c0_g1	-7.61722	down	YIP3	prenylated Rab acceptor 1-like [Quercus suber]	0	0	0	0	7.62	1.51	0	3.04
GO:0006888	ER to Golgi vesicle-mediated transport	biological_process	7	0.158387	TRINITY_DN15989_c0_g1	-5.72309	down	ypt-1	GTP-binding protein ypt1 isoform X2 [Quercus suber]	0	0.31	0	0.47	14.16	2.71	0.1	5.78
GO:0007275	multicellular organism development	biological_process	4	0.168807	TRINITY_DN25977_c1_g2	-4.3623	down	NAC100	PREDICTED: NAC domain-containing protein 100-like [Nelumbo nucifera]	0	2.18	0.77	26.99	27.92	11.3	0.98	22.07
GO:0007275	multicellular organism development	biological_process	4	0.168807	TRINITY_DN28536_c0_g1	-4.08883	down	NAC021	protein CUP-SHAPED COTYLEDON 3 [Phoenix dactylifera]	0.97	0.9	0.4	11.81	3.87	0.33	0.76	5.34
GO:0007275	multicellular organism development	biological_process	4	0.168807	TRINITY_DN36695_c0_g2	-2.38685	down	ERF114	hypothetical protein BHE74_00004104 [Ensete ventricosum]	3.35	8.02	7.05	25.08	27.11	28	6.14	26.73
GO:0007275	multicellular organism development	biological_process	4	0.168807	TRINITY_DN39088_c2_g1	-3.84472	down	NAC098	PREDICTED: NAC domain-containing protein 100-like [Nelumbo nucifera]	0.21	0.9	0.68	13.41	15.48	3.38	0.6	10.76
GO:0008863	formate dehydrogenase (NAD+) activity	molecular_function	7	0.175886	TRINITY_DN15657_c1_g3	-8.95679	down	aciA	formate dehydrogenase-like [Quercus suber]	0	0	0	1.25	6.24	0.24	0	2.58
GO:0019158	mannokinase activity	molecular_function	8	0.175886	TRINITY_DN33862_c0_g1	-2.06923	down	HXK2	hexokinase [Citrus sinensis]	2.77	8.06	6.27	24.18	41.05	15.88	5.7	27.04
GO:0003841	1-acylglycerol-3-phosphate O-acyltransferase activity	molecular_function	9	0.175886	TRINITY_DN20895_c0_g1	-3.01304	down	-	1-acyl-sn-glycerol-3-phosphate acyltransferase-like isoform X1 [Phoenix dactylifera]	1.76	0.57	2.31	7.05	10.22	4.06	1.55	7.11
GO:0009913	epidermal cell differentiation	biological_process	7	0.175886	TRINITY_DN17753_c0_g2	4.33707	up	ROC2	Homeobox-leucine zipper protein ROC2 [Apostasia shenzhenica]	0.73	8.04	0.68	0	0.01	0.41	3.15	0.14
GO:0006406	mRNA export from nucleus	biological_process	11	0.18661	TRINITY_DN13821_c0_g1	-7.12492	down	SUB2	DEAD-box ATP-dependent RNA helicase 56 [Ananas comosus]	0.04	0.03	0	0.03	10.77	0.55	0.02	3.78
GO:0009061	anaerobic respiration	biological_process	8	0.18661	TRINITY_DN30844_c0_g1	-4.96177	down	-	hypothetical protein AQUCO_01400857v1 [Aquilegia coerulea]	0.67	0.49	0.25	44.09	18.21	10.68	0.47	24.33
GO:0016799	hydrolase activity, hydrolyzing N-glycosyl compounds	molecular_function	6	0.198353	TRINITY_DN14380_c0_g2	-3.48608	down	LOG5	cytokinin riboside 5'-monophosphate phosphoribohydrolase [Phoenix canariensis]	0	1.7	0	3.37	6.42	9.78	0.57	6.52
GO:0006122	mitochondrial electron transport, ubiquinol to cytochrome c	biological_process	8	0.21661	TRINITY_DN14170_c1_g6	-6.85818	down	-	RecName: Full=Cytochrome c	0	0	0	8.33	16.71	0	0	8.35
GO:0050662	coenzyme binding	molecular_function	5	0.21661	TRINITY_DN31793_c0_g2	1.86126	up	CCR1	PREDICTED: cinnamoyl-CoA reductase 1 [Elaeis guineensis]	42.11	91.92	56.47	26.42	7.97	16.94	63.5	17.11
GO:0046916	cellular transition metal ion homeostasis	biological_process	11	0.217117	TRINITY_DN20631_c1_g1	2.07413	up	HIPP33	PREDICTED: heavy metal-associated isoprenylated plant protein 33-like [Elaeis guineensis]	12.95	34.01	19.68	10.89	6.99	6.55	22.21	8.14
GO:0046916	cellular transition metal ion homeostasis	biological_process	11	0.217117	TRINITY_DN24427_c0_g2	2.21911	up	HIPP07	Heavy metal-associated isoprenylated plant protein, partial [Actinidia chinensis var. chinensis]	84.08	183.69	79.3	32.71	17.75	24.93	115.69	25.13
GO:0046916	cellular transition metal ion homeostasis	biological_process	11	0.217117	TRINITY_DN29054_c0_g1	-1.98589	down	CCH	PREDICTED: copper transport protein ATX1-like [Oryza brachyantha]	14.24	66.01	28.12	147	141.95	161.48	36.12	150.14
GO:0061621	canonical glycolysis	biological_process	6	0.220208	TRINITY_DN16084_c1_g1	-6.96688	down	GPD	glyceraldehyde-3-phosphate dehydrogenase, cytosolic [Zea mays]	0	0	0.05	0	7.82	0.74	0.02	2.85
GO:0000082	G1/S transition of mitotic cell cycle	biological_process	7	0.241469	TRINITY_DN33469_c1_g1	-6.85454	down	sbp1	ran-specific GTPase-activating protein 1-like [Quercus suber]	0	0.12	0	0	18.45	1.42	0.04	6.62
GO:0009378	four-way junction helicase activity	molecular_function	11	0.241469	TRINITY_DN37473_c0_g1	-4.12422	down	RECQL5	PREDICTED: LOW QUALITY PROTEIN: ATP-dependent DNA helicase Q-like 5 [Elaeis guineensis]	0.03	1.24	0.43	6.24	8.06	5.27	0.57	6.52
GO:0010726	positive regulation of hydrogen peroxide metabolic process	biological_process	9	0.241469	TRINITY_DN21415_c0_g1	3.33703	up	LECRK91	hypothetical protein BHE74_00027409 [Ensete ventricosum]	0.9	3.08	8.21	0.25	0.41	0.78	4.06	0.48
GO:0051707	response to other organism	biological_process	6	0.246992	TRINITY_DN37445_c1_g2	4.22227	up	RAP2-3	ethylene-responsive transcription factor CRF2 [Phoenix dactylifera]	11.48	32.5	21.01	0	0	3.3	21.66	1.1
GO:0010501	RNA secondary structure unwinding	biological_process	9	0.2482	TRINITY_DN15890_c3_g3	-6.83597	down	TIF1	predicted protein [Hordeum vulgare subsp. vulgare]	0	0.05	0.03	0.09	10.11	0.83	0.03	3.68
GO:0010501	RNA secondary structure unwinding	biological_process	9	0.2482	TRINITY_DN16435_c4_g1	-7.29777	down	DBP2	ATP-dependent RNA helicase DBP2-like [Quercus suber]	0.03	0.14	0	0.04	25.35	1.49	0.06	8.96
GO:0006949	syncytium formation	biological_process	4	0.26215	TRINITY_DN33558_c0_g1	-4.39053	down	EXPB15	expansin-B15-like [Dendrobium catenatum]	4.95	2.81	15.27	68.37	82.22	45.45	7.68	65.35
GO:0048440	carpel development	biological_process	6	0.26215	TRINITY_DN15677_c0_g1	-4.38065	down	AHL21	Putative DNA-binding protein ESCAROLA [Apostasia shenzhenica]	0.12	0.07	0.34	2.62	5.38	3.65	0.18	3.88
GO:0048040	UDP-glucuronate decarboxylase activity	molecular_function	7	0.26215	TRINITY_DN14491_c0_g1	-7.9391	down	UXS1	predicted protein [Micromonas commoda]	0	0	0	0	6.11	0.93	0	2.35
GO:0004612	phosphoenolpyruvate carboxykinase (ATP) activity	molecular_function	8	0.26215	TRINITY_DN16303_c2_g5	-4.07739	down	acu-6	predicted protein [Hordeum vulgare subsp. vulgare]	0	0.38	0.07	0.41	3.25	16.1	0.15	6.59
GO:0020037	heme binding	molecular_function	6	0.270718	TRINITY_DN29908_c0_g1	-2.1915	down	MSBP2	LOW QUALITY PROTEIN: membrane steroid-binding protein 1 [Phoenix dactylifera]	26.08	41.18	38.51	166.81	258.49	79.58	35.26	168.29
GO:0008026	ATP-dependent helicase activity	molecular_function	10	0.282269	TRINITY_DN16435_c0_g2	-7.23257	down	DBP2	ATP-dependent RNA helicase DBP2-like [Quercus suber]	0	0	0	2.74	8.07	0	0	3.6
GO:0000978	RNA polymerase II proximal promoter sequence-specific DNA binding	molecular_function	10	0.282269	TRINITY_DN15436_c0_g1	-8.01216	down	SPAC1F7.11c	-	0	0.07	0	0	25.57	1.15	0.02	8.91
GO:0009733	response to auxin	biological_process	6	0.290249	TRINITY_DN21792_c1_g1	8.24288	up	ARF6	PREDICTED: auxin response factor 6-like isoform X1 [Nelumbo nucifera]	6.68	15.29	10.36	0	0	0	10.78	0
GO:0009733	response to auxin	biological_process	6	0.290249	TRINITY_DN26327_c0_g1	4.08775	up	IAA30	auxin-responsive protein IAA27-like isoform X2 [Citrus sinensis]	5.74	1.82	2.46	0	0	0.67	3.34	0.22
GO:0003755	peptidyl-prolyl cis-trans isomerase activity	molecular_function	6	0.290481	TRINITY_DN17258_c0_g1	-6.8201	down	CPR2	peptidyl-prolyl cis-trans isomerase B-like [Quercus suber]	0	0.12	0	0	14.19	0.99	0.04	5.06
GO:0003755	peptidyl-prolyl cis-trans isomerase activity	molecular_function	6	0.290481	TRINITY_DN948_c0_g1	-7.52412	down	FPR1	predicted protein [Micromonas commoda]	0	0	0	0	16.01	3.42	0	6.48
GO:0005730	nucleolus	cellular_component	6	0.300781	TRINITY_DN14379_c0_g1	-9.45791	down	MBF1	multiprotein-bridging factor 1b isoform X1 [Vigna unguiculata]	0	0	0	0.19	24.64	2.33	0	9.05
GO:0050832	defense response to fungus	biological_process	8	0.302354	TRINITY_DN20075_c0_g3	-1.81507	down	HS1	PREDICTED: probable protein Pop3 [Gossypium raimondii]	15.96	45.27	58.89	131.14	136	104.07	40.04	123.74
GO:0004857	enzyme inhibitor activity	molecular_function	5	0.320878	TRINITY_DN16749_c1_g2	-2.40919	down	-	pectinesterase inhibitor 9-like [Phalaenopsis equestris]	4.26	1.61	9.44	41.8	32.94	9	5.1	27.91
GO:0009409	response to cold	biological_process	5	0.327807	TRINITY_DN26433_c0_g1	-3.20512	down	DREB1E	dehydration-responsive element-binding protein 1A-like protein [Cinnamomum micranthum f. kanehirae]	1.92	7.25	1.61	6.32	14.98	43.67	3.59	21.66
GO:0009409	response to cold	biological_process	5	0.327807	TRINITY_DN35654_c0_g1	-1.95195	down	LTI6A	PREDICTED: hydrophobic protein RCI2B [Nelumbo nucifera]	145.72	30.29	146.36	396.19	327.36	478.99	107.46	400.85
GO:0032259	methylation	biological_process	4	0.333219	TRINITY_DN14200_c0_g2	-8.2614	down	MT2	sphingolipid C9-methyltransferase 2-like [Quercus suber]	0	0	0	0	10.3	1.32	0	3.87
GO:0032259	methylation	biological_process	4	0.333219	TRINITY_DN15969_c0_g1	-8.84398	down	erg6	sterol 24-C-methyltransferase-like [Quercus suber]	0	0	0	0.04	6.18	0.67	0	2.3
GO:0032259	methylation	biological_process	4	0.333219	TRINITY_DN31395_c0_g1	3.11489	up	Os12g0615400	hypothetical protein CISIN_1g019479mg [Citrus sinensis]	16.18	28.83	2.34	4.24	0.59	1.97	15.78	2.27
GO:0032259	methylation	biological_process	4	0.333219	TRINITY_DN34090_c0_g2	-3.90843	down	-	hypothetical protein CQW23_15735 [Capsicum baccatum]	0.2	0.09	0.19	5.02	1.83	0.41	0.16	2.42
GO:0032259	methylation	biological_process	4	0.333219	TRINITY_DN38315_c0_g1	3.94219	up	-	hypothetical protein AQUCO_00300211v1, partial [Aquilegia coerulea]	3.08	3.77	7.68	0	0.14	0.27	4.84	0.14
GO:0004197	cysteine-type endopeptidase activity	molecular_function	8	0.338106	TRINITY_DN11937_c0_g2	-4.88759	down	CYSEP	thiol protease SEN102-like [Ananas comosus]	0	0.25	0	1.6	3.19	5.67	0.08	3.49
GO:0004478	methionine adenosyltransferase activity	molecular_function	6	0.339398	TRINITY_DN16139_c4_g3	-9.5873	down	sam1	S-adenosylmethionine synthase [Quercus suber]	0	0	0	0.02	7.57	0.64	0	2.74
GO:0003910	DNA ligase (ATP) activity	molecular_function	7	0.339398	TRINITY_DN36691_c0_g4	7.31721	up	PARP2	uncharacterized protein A4U43_C02F21340 [Asparagus officinalis]	2.63	2.73	4.28	0	0	0	3.21	0
GO:0003964	RNA-directed DNA polymerase activity	molecular_function	8	0.372368	TRINITY_DN18259_c0_g2	-5.49645	down	AtMg01250	hypothetical protein TSUD_398950 [Trifolium subterraneum]	0.15	0	0	1.83	6.96	0	0.05	2.93
GO:0003964	RNA-directed DNA polymerase activity	molecular_function	8	0.372368	TRINITY_DN20692_c1_g8	6.82743	up	-	uncharacterized protein LOC109716078, partial [Ananas comosus]	6.09	5.55	5.27	0	0	0	5.64	0
GO:0003964	RNA-directed DNA polymerase activity	molecular_function	8	0.372368	TRINITY_DN28998_c1_g1	-2.64899	down	PAG1	uncharacterized protein LOC113711320 [Coffea arabica]	1.05	0.58	1.24	7.64	3.45	8.67	0.96	6.59
GO:0003964	RNA-directed DNA polymerase activity	molecular_function	8	0.372368	TRINITY_DN36555_c2_g1	-5.8103	down	-	uncharacterized protein LOC109833593 [Asparagus officinalis]	0.02	0.17	0.03	3.37	6.34	9.91	0.07	6.54
GO:0006610	ribosomal protein import into nucleus	biological_process	12	0.374939	TRINITY_DN12034_c0_g1	-10.0124	down	kap123	probable importin subunit beta-4 [Quercus suber]	0	0	0	0	5.63	0.53	0	2.05
GO:0000166	nucleotide binding	molecular_function	5	0.381176	TRINITY_DN35466_c0_g1	-4.19659	down	DWA2	WD repeat-containing protein DWA2 isoform X1 [Phoenix dactylifera]	0	0.57	0	4.6	4.75	1.44	0.19	3.6
GO:0000977	RNA polymerase II regulatory region sequence-specific DNA binding	molecular_function	9	0.383199	TRINITY_DN22583_c0_g1	-3.93805	down	GATA23	GATA transcription factor 16-like protein [Cinnamomum micranthum f. kanehirae]	0	0.47	1.54	13.26	12.84	6.83	0.67	10.98
GO:0000977	RNA polymerase II regulatory region sequence-specific DNA binding	molecular_function	9	0.383199	TRINITY_DN32347_c1_g1	-2.97004	down	-	zinc finger BED domain-containing protein RICESLEEPER 2-like [Phoenix dactylifera]	4.98	1.09	0.52	13.33	10.52	28.72	2.2	17.52
GO:0000977	RNA polymerase II regulatory region sequence-specific DNA binding	molecular_function	9	0.383199	TRINITY_DN34677_c0_g2	3.32794	up	Os03g0733400	putative AC transposase [Vitis vinifera]	0.6	8.52	1.2	0.22	0.5	0.22	3.44	0.31
GO:0061630	ubiquitin protein ligase activity	molecular_function	7	0.388501	TRINITY_DN17346_c0_g1	-3.49033	down	ATL12	E3 ubiquitin-protein ligase ATL42-like [Phoenix dactylifera]	1.73	0.2	2.03	17.37	18.2	4.79	1.32	13.45
GO:0061630	ubiquitin protein ligase activity	molecular_function	7	0.388501	TRINITY_DN20482_c0_g1	-3.23131	down	-	hypothetical protein BAE44_0026069 [Dichanthelium oligosanthes]	1.42	2.25	0	5.14	9.2	24.72	1.22	13.02
GO:0061630	ubiquitin protein ligase activity	molecular_function	7	0.388501	TRINITY_DN33864_c0_g3	-3.04674	down	ATL12	E3 ubiquitin-protein ligase ATL42-like [Phoenix dactylifera]	0.6	1.53	2.23	14.12	13.63	9.54	1.45	12.43
GO:0061630	ubiquitin protein ligase activity	molecular_function	7	0.388501	TRINITY_DN36300_c2_g1	-2.52755	down	RNF126	PREDICTED: E3 ubiquitin-protein ligase RNF181-like [Elaeis guineensis]	4.83	21.5	8.8	53.91	83.22	38.04	11.71	58.39
GO:0008408	3'-5' exonuclease activity	molecular_function	8	0.391986	TRINITY_DN23247_c0_g1	-7.08628	down	-	uncharacterized protein LOC112939598 [Oryza sativa Japonica Group]	0	0.1	0.06	9.95	22.83	0.58	0.05	11.12
GO:0019899	enzyme binding	molecular_function	5	0.40857	TRINITY_DN29374_c1_g2	7.12267	up	RAC1	Rac-like GTP-binding protein 2 [Triticum urartu]	0.29	4.15	2.44	0	0	0	2.29	0
GO:0080163	regulation of protein serine/threonine phosphatase activity	biological_process	12	0.40857	TRINITY_DN17741_c2_g2	1.5941	up	PYL8	Polyketide cyclase/dehydrase [Macleaya cordata]	65.32	58.4	60.81	18.28	26.81	21.26	61.51	22.12
GO:0030163	protein catabolic process	biological_process	7	0.431469	TRINITY_DN18203_c0_g1	-7.26439	down	PEP2	vacuolar protease A-like [Quercus suber]	0	0.78	0	0	25.23	0.94	0.26	8.72
GO:0030163	protein catabolic process	biological_process	7	0.431469	TRINITY_DN23116_c3_g1	-2.86295	down	-	PREDICTED: aspartic proteinase-like protein 2 isoform X1 [Juglans regia]	0.51	1.15	0.77	3.88	5.09	1.88	0.81	3.62
GO:0048278	vesicle docking	biological_process	6	0.47051	TRINITY_DN13921_c0_g1	-8.6475	down	psy1	PREDICTED: protein SSO1-like [Pyrus x bretschneideri]	0	0	0	0	8.38	1.4	0	3.26
GO:0007623	circadian rhythm	biological_process	4	0.489423	TRINITY_DN26562_c0_g2	-2.71753	down	SRF3	protein STRUBBELIG-RECEPTOR FAMILY 3-like isoform X1 [Phoenix dactylifera]	1.77	1	1.47	12.44	25.49	1.45	1.41	13.13
GO:0004518	nuclease activity	molecular_function	6	0.515361	TRINITY_DN34900_c0_g1	-3.50811	down	-	uncharacterized protein LOC113724156 [Coffea arabica]	0.43	0.86	1.09	9.97	16.8	0.43	0.79	9.07
GO:0003904	deoxyribodipyrimidine photo-lyase activity	molecular_function	7	0.538907	TRINITY_DN35851_c0_g3	-3.64789	down	pol	PREDICTED: uncharacterized protein LOC107880736 [Prunus mume]	0.56	0	0.18	2.21	3.46	4.43	0.25	3.37
GO:0016055	Wnt signaling pathway	biological_process	7	0.563728	TRINITY_DN15143_c0_g3	-5.78645	down	hhp1	casein kinase I-like [Quercus suber]	0	0.19	0	0.26	9.29	1.86	0.06	3.8
GO:0010090	trichome morphogenesis	biological_process	8	0.563728	TRINITY_DN13905_c0_g1	5.08484	up	-	uncharacterized protein LOC103718575 [Phoenix dactylifera]	0.72	10.79	0.94	0	0	0.3	4.15	0.1
GO:0008375	acetylglucosaminyltransferase activity	molecular_function	7	0.575634	TRINITY_DN27246_c1_g1	-3.13703	down	GLCAT14A	hypothetical protein GW17_00023074, partial [Ensete ventricosum]	1.96	5.24	1.29	9.86	13.49	18.9	2.83	14.08
GO:0000398	mRNA splicing, via spliceosome	biological_process	13	0.587092	TRINITY_DN15672_c0_g1	-3.76425	down	CYP94C1	hypothetical protein B296_00058300 [Ensete ventricosum]	0	1.13	0	1.81	5.02	9.78	0.38	5.54
GO:0019760	glucosinolate metabolic process	biological_process	8	0.598481	TRINITY_DN37061_c0_g1	-2.88613	down	DREB1E	CBF-like transcription factor d [Cinnamomum camphora]	0.84	5.38	2.9	2.49	9.87	45.21	3.04	19.19
GO:0003824	catalytic activity	molecular_function	3	0.609886	TRINITY_DN33701_c0_g2	6.55931	up	At5g20260	Exostosin-like [Macleaya cordata]	12.59	0	10.66	0	0	0	7.75	0
GO:0008289	lipid binding	molecular_function	4	0.610149	TRINITY_DN11849_c0_g2	-6.78592	down	-	-	0	0	0	8.43	4.76	6.63	0	6.61
GO:0005096	GTPase activator activity	molecular_function	6	0.624385	TRINITY_DN35096_c1_g5	4.08342	up	ROPGAP2	Rho GTPase-activating protein [Trema orientale]	0.04	4.12	3.49	0.11	0.11	0.19	2.55	0.14
GO:0009414	response to water deprivation	biological_process	5	0.625715	TRINITY_DN32662_c0_g2	-3.26955	down	WRKY57	PREDICTED: probable WRKY transcription factor 57 [Theobroma cacao]	0.56	2.37	0.39	6.14	7.15	7.16	1.11	6.82
GO:0042802	identical protein binding	molecular_function	5	0.632918	TRINITY_DN36959_c0_g1	-1.67117	down	HSF30	heat shock factor protein HSF30 [Cinnamomum micranthum f. kanehirae]	152.34	110.93	120.63	300.64	597.41	392.95	127.97	430.33
GO:0042802	identical protein binding	molecular_function	5	0.632918	TRINITY_DN37826_c0_g1	-1.94819	down	HSF30	PREDICTED: heat shock factor protein HSF30-like [Elaeis guineensis]	5.11	6.14	9.71	30.42	60.14	29.41	6.99	39.99
GO:0017196	N-terminal peptidyl-methionine acetylation	biological_process	12	0.640557	TRINITY_DN24134_c0_g6	4.2736	up	-	hypothetical protein GOBAR_AA36262 [Gossypium barbadense]	5.79	5.25	4.28	0	0.69	0	5.11	0.23
GO:0006457	protein folding	biological_process	4	0.64387	TRINITY_DN22344_c1_g1	-1.99285	down	ATJ11	chaperone protein dnaJ 11, chloroplastic [Phoenix dactylifera]	23.63	34.5	22.84	46.77	105.74	103.47	26.99	85.33
GO:0005829	cytosol	cellular_component	6	0.650056	TRINITY_DN13170_c0_g1	-9.52089	down	mas5	mitochondrial protein import protein mas5-like [Quercus suber]	0	0	0	0	8.56	0.72	0	3.09
GO:0005829	cytosol	cellular_component	6	0.650056	TRINITY_DN21213_c1_g3	-7.17924	down	-	Retrovirus-related Pol polyprotein from transposon TNT 1-94 [Apostasia shenzhenica]	0	0.07	0	1.15	1.57	9.6	0.02	4.11
GO:0005829	cytosol	cellular_component	6	0.650056	TRINITY_DN31396_c1_g4	-6.858	down	-	TVP38/TMEM64 family membrane protein like [Actinidia chinensis var. chinensis]	0	0	0	2.67	6.26	0.43	0	3.12
GO:0005829	cytosol	cellular_component	6	0.650056	TRINITY_DN6897_c0_g1	-6.9055	down	zuo1	zuotin-like [Quercus suber]	0	0	0	15.92	12.41	1.29	0	9.87
GO:0045892	negative regulation of transcription, DNA-templated	biological_process	9	0.655341	TRINITY_DN27800_c0_g2	-7.72312	down	OFP12	transcription repressor OFP14 [Phoenix dactylifera]	0	0	0	0.67	4.78	3.07	0	2.84
GO:0004675	transmembrane receptor protein serine/threonine kinase activity	molecular_function	9	0.666032	TRINITY_DN14769_c0_g1	-4.13238	down	-	probable receptor-like serine/threonine-protein kinase At5g57670 [Dendrobium catenatum]	0.85	0.73	0	9.56	15.91	7.14	0.53	10.87
GO:0003677	DNA binding	molecular_function	6	0.704	TRINITY_DN15438_c1_g2	-8.90995	down	-	-	0	0	0	0	5.63	0.44	0	2.02
GO:0003677	DNA binding	molecular_function	6	0.704	TRINITY_DN19420_c1_g6	-7.00881	down	AHL7	hypothetical protein B296_00033542, partial [Ensete ventricosum]	0	0	0	3.32	5.51	0	0	2.94
GO:0003677	DNA binding	molecular_function	6	0.704	TRINITY_DN23226_c2_g1	5.24094	up	-	PREDICTED: uncharacterized protein LOC105051416 [Elaeis guineensis]	10.01	2.82	0.41	0	0	0.36	4.41	0.12
GO:0003677	DNA binding	molecular_function	6	0.704	TRINITY_DN25535_c0_g1	-3.38432	down	PHL5	myb family transcription factor PHL5-like isoform X2 [Phoenix dactylifera]	0.25	0.3	0.19	4.34	2.82	1.42	0.25	2.86
GO:0003677	DNA binding	molecular_function	6	0.704	TRINITY_DN31956_c2_g1	-2.56587	down	EMB-1	protein SLE1 [Sesamum indicum]	7.57	5.84	5.28	6.65	22.76	57.95	6.23	29.12
GO:0006855	drug transmembrane transport	biological_process	7	0.711961	TRINITY_DN26546_c0_g1	-2.26103	down	DTX19	Multi antimicrobial extrusion protein [Macleaya cordata]	1.24	5.7	1.71	16.59	9.93	13.41	2.88	13.31
GO:0040008	regulation of growth	biological_process	5	0.762717	TRINITY_DN35028_c0_g2	-4.33319	down	RIC9	uncharacterized protein A4U43_C08F26070 [Asparagus officinalis]	0	0.31	0.35	4.86	8.31	2.46	0.22	5.21
GO:0016567	protein ubiquitination	biological_process	11	0.839999	TRINITY_DN19550_c0_g5	5.92849	up	SKIP8	F-box protein SKIP8-like [Asparagus officinalis]	5.95	0.16	8.51	0.14	0.08	0	4.87	0.07
GO:0016567	protein ubiquitination	biological_process	11	0.839999	TRINITY_DN33864_c0_g1	-3.2018	down	ATL42	E3 ubiquitin-protein ligase ATL42-like protein [Cinnamomum micranthum f. kanehirae]	3.66	1.6	2.77	14.63	23.67	13.21	2.68	17.17
GO:0045944	positive regulation of transcription by RNA polymerase II	biological_process	10	0.864368	TRINITY_DN38454_c0_g1	3.70841	up	-	PREDICTED: uncharacterized protein LOC109014031 [Juglans regia]	5.63	0.57	0.38	0.12	0.13	0.3	2.19	0.18
GO:0004525	ribonuclease III activity	molecular_function	10	0.867397	TRINITY_DN38456_c0_g2	1.7882	up	DCL2A	endoribonuclease Dicer homolog 2a isoform X2 [Ananas comosus]	21.63	17.51	14.82	6.75	4.77	5.34	17.99	5.62
GO:0009706	chloroplast inner membrane	cellular_component	7	0.884563	TRINITY_DN35838_c0_g1	7.25594	up	RER1	protein RETICULATA-RELATED 1, chloroplastic [Ananas comosus]	74.25	11.81	64.17	0.18	0.11	0.77	50.08	0.35
GO:0005783	endoplasmic reticulum	cellular_component	6	0.901651	TRINITY_DN25056_c0_g2	-3.89712	down	-	PREDICTED: tricalbin-3-like [Elaeis guineensis]	2.1	3.76	0.63	22.36	35.67	22.21	2.16	26.75
GO:0003674	molecular_function	molecular_function	2	0.917209	TRINITY_DN13435_c0_g2	-2.09029	down	-	hypothetical protein CKAN_01233000 [Cinnamomum micranthum f. kanehirae]	3.97	14.79	5.47	31.57	34.78	31.57	8.08	32.64
GO:0003674	molecular_function	molecular_function	2	0.917209	TRINITY_DN13834_c0_g2	-7.34156	down	mug89	meiotically up-regulated gene 89 protein-like [Quercus suber]	0	0	0	0	5.88	1.78	0	2.55
GO:0003674	molecular_function	molecular_function	2	0.917209	TRINITY_DN14398_c0_g2	-9.06579	down	rps-25	predicted protein [Hordeum vulgare subsp. vulgare]	0	0	0	11.7	15.67	0.13	0	9.17
GO:0003674	molecular_function	molecular_function	2	0.917209	TRINITY_DN15946_c0_g1	4.09899	up	-	PREDICTED: early nodulin-93-like [Musa acuminata subsp. malaccensis]	16.29	2.76	4.13	0.26	0.69	0.39	7.73	0.45
GO:0003674	molecular_function	molecular_function	2	0.917209	TRINITY_DN16033_c1_g2	4.30637	up	-	PREDICTED: uncharacterized protein LOC103985897 [Musa acuminata subsp. malaccensis]	2.53	0.46	8.34	0	0	0.56	3.78	0.19
GO:0003674	molecular_function	molecular_function	2	0.917209	TRINITY_DN16590_c0_g1	-10.3999	down	SPAPB2B4.06	uncharacterized protein CAWG_04269, mitochondrial-like [Quercus suber]	0	0	0	0.04	19.89	1.08	0	7
GO:0003674	molecular_function	molecular_function	2	0.917209	TRINITY_DN23218_c2_g1	-2.5622	down	-	PREDICTED: uncharacterized protein LOC103980226 [Musa acuminata subsp. malaccensis]	1.25	2.43	1.91	14.69	12.97	4.52	1.86	10.73
GO:0003674	molecular_function	molecular_function	2	0.917209	TRINITY_DN24968_c2_g4	-7.00881	down	-	hypothetical protein BRARA_J02934 [Brassica rapa]	0	0	0	14.96	24.6	0	0	13.19
GO:0003674	molecular_function	molecular_function	2	0.917209	TRINITY_DN26187_c0_g1	2.24746	up	-	hypothetical protein GW17_00038311 [Ensete ventricosum]	5.04	8.52	6.74	0.9	1.32	2.22	6.77	1.48
GO:0003674	molecular_function	molecular_function	2	0.917209	TRINITY_DN27402_c0_g3	4.9976	up	-	uncharacterized protein LOC103701214 [Phoenix dactylifera]	0.23	48.95	0.68	0.39	0.11	0.83	16.62	0.44
GO:0003674	molecular_function	molecular_function	2	0.917209	TRINITY_DN27862_c0_g1	-2.02872	down	MFSD12	major facilitator superfamily domain-containing protein 12-like [Asparagus officinalis]	1.71	6.22	5.37	18.16	23.9	10.08	4.43	17.38
GO:0003674	molecular_function	molecular_function	2	0.917209	TRINITY_DN29399_c1_g1	-3.09586	down	At5g23370	putative GEM-like protein 8 isoform X2 [Phoenix dactylifera]	2.04	3.75	5.02	9.35	84.25	9.15	3.6	34.25
GO:0003674	molecular_function	molecular_function	2	0.917209	TRINITY_DN30148_c1_g2	-4.04395	down	-	PREDICTED: uncharacterized protein LOC103980226 [Musa acuminata subsp. malaccensis]	0	0.71	0	5.87	3.55	1.92	0.24	3.78
GO:0003674	molecular_function	molecular_function	2	0.917209	TRINITY_DN31261_c0_g1	-3.14398	down	-	uncharacterized protein LOC103704140 [Phoenix dactylifera]	7.02	6.7	3.03	36.21	43.61	84.85	5.58	54.89
GO:0003674	molecular_function	molecular_function	2	0.917209	TRINITY_DN35302_c0_g3	2.29633	up	-	uncharacterized protein LOC103709771 [Phoenix dactylifera]	8.89	25.35	19.12	2.95	4.61	4.59	17.79	4.05
GO:0003674	molecular_function	molecular_function	2	0.917209	TRINITY_DN36447_c0_g1	-2.23339	down	-	PREDICTED: uncharacterized protein LOC105059075 [Elaeis guineensis]	10.08	11.04	15.6	75.19	56.13	38.4	12.24	56.57
GO:0003674	molecular_function	molecular_function	2	0.917209	TRINITY_DN39346_c0_g1	-8.02875	down	NCU06464	translationally-controlled tumor protein homolog [Quercus suber]	0	0	0	3.23	5.97	0	0	3.07
GO:0003674	molecular_function	molecular_function	2	0.917209	TRINITY_DN7236_c0_g1	-6.43712	down	-	-	0	0	0	9.5	10.14	0	0	6.55
GO:0009506	plasmodesma	cellular_component	5	0.921307	TRINITY_DN20343_c3_g2	-3.76806	down	RDR1	probable RNA-dependent RNA polymerase 1 [Asparagus officinalis]	0.78	0.22	0.03	8.13	6.23	0.57	0.34	4.98
GO:0009506	plasmodesma	cellular_component	5	0.921307	TRINITY_DN24150_c3_g1	-9.15892	down	SLSG	PREDICTED: receptor-like serine/threonine-protein kinase SD1-8 isoform X1 [Elaeis guineensis]	0	0	0	8.09	11.96	16.27	0	12.11
GO:0009506	plasmodesma	cellular_component	5	0.921307	TRINITY_DN26663_c0_g1	7.25747	up	-	NDR1/HIN1-like protein 12, partial [Ananas comosus]	0.3	10.06	5.75	0	0	0	5.37	0
GO:0009506	plasmodesma	cellular_component	5	0.921307	TRINITY_DN35398_c0_g4	-2.71852	down	GIP	hypothetical protein SOVF_206380 [Spinacia oleracea]	0.73	0.52	0.24	2.88	4.28	2.93	0.5	3.36
GO:0009506	plasmodesma	cellular_component	5	0.921307	TRINITY_DN39021_c1_g2	-4.27936	down	B120	PREDICTED: uncharacterized protein LOC103329477 [Prunus mume]	1.02	0.86	0.48	7.28	14.37	2.5	0.79	8.05
GO:0005516	calmodulin binding	molecular_function	5	0.923726	TRINITY_DN33951_c3_g1	-3.05381	down	IQM2	IQ domain-containing protein IQM2 [Ananas comosus]	0.78	2.07	1.24	7.41	10.25	1.37	1.36	6.34
GO:0007165	signal transduction	biological_process	4	0.928119	TRINITY_DN19739_c0_g1	-4.42911	down	-	Retrovirus-related Pol polyprotein from transposon TNT 1-94 [Vitis vinifera]	0	0	0.52	6.19	4.45	2.08	0.17	4.24
GO:0007165	signal transduction	biological_process	4	0.928119	TRINITY_DN25034_c0_g1	-4.38867	down	PII-2	PREDICTED: piriformospora indica-insensitive protein 2-like isoform X1 [Musa acuminata subsp. malaccensis]	0.09	2.25	0.15	4.74	7.88	3.96	0.83	5.53
GO:0007165	signal transduction	biological_process	4	0.928119	TRINITY_DN25738_c1_g1	-4.61869	down	-	hypothetical protein CK203_117780 [Vitis vinifera]	0	0.2	0.15	0.57	2.86	5.38	0.12	2.94
GO:0016787	hydrolase activity	molecular_function	4	0.932977	TRINITY_DN29149_c2_g2	-4.09112	down	-	PREDICTED: uncharacterized protein LOC102582245 [Solanum tuberosum]	1.15	0	1.45	12.83	17.02	17.04	0.87	15.63
GO:0016787	hydrolase activity	molecular_function	4	0.932977	TRINITY_DN33723_c0_g1	-2.01225	down	-	uncharacterized protein C24B11.05-like [Phoenix dactylifera]	16.85	16.53	23.25	43.91	26.83	73.67	18.88	48.14
GO:0003676	nucleic acid binding	molecular_function	5	0.934028	TRINITY_DN14656_c0_g1	5.17188	up	pol	uncharacterized protein LOC111381741 [Olea europaea var. sylvestris]	3.13	16.86	0	0	0.44	0	6.66	0.15
GO:0003676	nucleic acid binding	molecular_function	5	0.934028	TRINITY_DN28371_c1_g1	2.93406	up	At5g47430	E3 ubiquitin ligase PARAQUAT TOLERANCE 3-like [Solanum pennellii]	12.64	2.45	16.56	2.48	3.25	2.39	10.55	2.71
GO:0008270	zinc ion binding	molecular_function	8	0.93818	TRINITY_DN13271_c0_g1	-4.06869	down	PCMP-H18	PREDICTED: pentatricopeptide repeat-containing protein At1g33350 [Elaeis guineensis]	0.26	0.1	0.5	2.84	4.43	2.43	0.29	3.23
GO:0008270	zinc ion binding	molecular_function	8	0.93818	TRINITY_DN33460_c0_g1	6.02772	up	-	uncharacterized protein LOC110030160 [Phalaenopsis equestris]	8.34	10.52	10.25	0.04	0.2	0.2	9.7	0.15
GO:0008270	zinc ion binding	molecular_function	8	0.93818	TRINITY_DN35621_c0_g1	-2.39915	down	-	PREDICTED: uncharacterized protein LOC105045046 isoform X2 [Elaeis guineensis]	8.78	21.99	23.88	86.21	126.54	43.17	18.22	85.31
GO:0005509	calcium ion binding	molecular_function	7	0.943465	TRINITY_DN30678_c0_g2	-3.27164	down	CML23	calmodulin-like protein, partial [Elaeis guineensis]	1.76	1.87	1.52	7.69	17.86	26.2	1.72	17.25
GO:0005509	calcium ion binding	molecular_function	7	0.943465	TRINITY_DN808_c0_g1	3.19944	up	-	calmodulin-1-like [Ananas comosus]	2.64	4.28	6.91	0.28	0.88	0.35	4.61	0.5
GO:0004842	ubiquitin-protein transferase activity	molecular_function	6	0.98233	TRINITY_DN33780_c1_g1	-2.28971	down	FBL4	PREDICTED: F-box/LRR-repeat protein 3 [Elaeis guineensis]	61.99	46.2	40.89	251.34	213.32	94.42	49.69	186.36
GO:0042626	ATPase activity, coupled to transmembrane movement of substances	molecular_function	8	0.987139	TRINITY_DN14229_c0_g1	-4.31134	down	ABCG53	ABC transporter G family member 36-like isoform X1 [Asparagus officinalis]	0	0.27	0.15	4.59	3.5	1.28	0.14	3.12
GO:0003723	RNA binding	molecular_function	6	0.990796	TRINITY_DN22431_c0_g1	-3.24714	down	-	hypothetical protein ACMD2_04380 [Ananas comosus]	2.09	4.07	0.94	13.87	12.47	1.3	2.37	9.21
GO:0016491	oxidoreductase activity	molecular_function	4	0.991004	TRINITY_DN23922_c0_g1	4.2409	up	TIC32	short-chain dehydrogenase TIC 32, chloroplastic-like [Asparagus officinalis]	0.36	6.39	0.79	0.12	0.17	0.04	2.51	0.11
GO:0004674	protein serine/threonine kinase activity	molecular_function	8	0.994843	TRINITY_DN21852_c0_g2	3.33249	up	At1g53440	probable LRR receptor-like serine/threonine-protein kinase At1g53430 isoform X1 [Asparagus officinalis]	1.58	8.4	10.81	0.17	3.01	0.72	6.93	1.3
GO:0004674	protein serine/threonine kinase activity	molecular_function	8	0.994843	TRINITY_DN34340_c0_g2	-3.54192	down	-	PREDICTED: serine/threonine-protein kinase RIO1-like isoform X1 [Nelumbo nucifera]	2.96	1.18	2.63	11.6	8.27	4.87	2.26	8.25
GO:0005739	mitochondrion	cellular_component	6	0.996646	TRINITY_DN15979_c2_g6	2.6605	up	ATPA	ATPase subunit 1 (mitochondrion) [Spirodela polyrhiza]	34.08	62.26	128.85	11.09	7.61	16.78	75.06	11.83
GO:0005739	mitochondrion	cellular_component	6	0.996646	TRINITY_DN16246_c1_g2	2.07649	up	COX3	cytochrome c oxidase subunit 3 (mitochondrion) [Hibiscus cannabinus]	18.3	20.77	22.57	3.07	10.68	3.65	20.55	5.8
GO:0005739	mitochondrion	cellular_component	6	0.996646	TRINITY_DN25258_c0_g1	7.1358	up	AtMg00810	uncharacterized protein LOC113463565 [Phoenix dactylifera]	9.24	0	3.91	0	0	0	4.38	0
GO:0005739	mitochondrion	cellular_component	6	0.996646	TRINITY_DN31968_c1_g3	-3.45224	down	-	hypothetical protein VITISV_016007 [Vitis vinifera]	5.04	1.48	0.02	1.68	6.67	1.15	2.18	3.17
GO:0005739	mitochondrion	cellular_component	6	0.996646	TRINITY_DN33291_c0_g4	8.834	up	-	hypothetical protein B456_013G032700 [Gossypium raimondii]	4.5	3.35	0	0	0	0	2.62	0
GO:0005739	mitochondrion	cellular_component	6	0.996646	TRINITY_DN35783_c1_g6	2.82075	up	RPS1	ribosomal protein S1 (mitochondrion) [Nelumbo nucifera]	2.73	16.94	12.81	1.61	0.67	2.02	10.83	1.43
GO:0008150	biological_process	biological_process	2	0.998062	TRINITY_DN12754_c0_g1	-7.14146	down	Rbp6	protein gar2-like [Quercus suber]	0	0	0	3.48	6.22	0	0	3.23
GO:0008150	biological_process	biological_process	2	0.998062	TRINITY_DN34926_c2_g1	-6.55862	down	RBG2	glycine-rich RNA-binding, abscisic acid-inducible protein-like [Quercus suber]	0	0	0	10.32	10.46	0	0	6.93
GO:0008150	biological_process	biological_process	2	0.998062	TRINITY_DN37742_c0_g2	-4.40917	down	-	uncharacterized protein LOC110100750 [Dendrobium catenatum]	2.27	1.73	3.82	16.99	16.71	12.87	2.61	15.52
GO:0008150	biological_process	biological_process	2	0.998062	TRINITY_DN39211_c5_g1	-1.93673	down	-	hypothetical protein MA16_Dca016285 [Dendrobium catenatum]	6.87	6.09	4.83	29.09	16.1	21.69	5.93	22.29
GO:0005737	cytoplasm	cellular_component	5	0.999957	TRINITY_DN25306_c0_g1	2.98523	up	-	-	3.19	10.68	13.61	0.18	1.72	17.32	9.16	6.41
GO:0005737	cytoplasm	cellular_component	5	0.999957	TRINITY_DN33441_c0_g2	-2.33984	down	ANP2	PREDICTED: mitogen-activated protein kinase kinase kinase 2-like [Elaeis guineensis]	1.11	19.49	14.94	21.95	23.32	55.96	11.85	33.74
GO:0005737	cytoplasm	cellular_component	5	0.999957	TRINITY_DN37253_c0_g2	-5.51689	down	NET4A	LOW QUALITY PROTEIN: protein NETWORKED 4B-like [Phalaenopsis equestris]	0	0	0.51	12.91	17.02	1.47	0.17	10.47
GO:0005515	protein binding	molecular_function	4	0.999995	TRINITY_DN14800_c0_g1	-8.25578	down	CMD1	calmodulin-like isoform X1 [Phalaenopsis equestris]	0	0	0	1.23	22.84	4.38	0	9.48
GO:0005515	protein binding	molecular_function	4	0.999995	TRINITY_DN20024_c0_g1	-8.34324	down	-	-	0.67	0.16	0	28.03	96.83	0	0.28	41.62
GO:0005515	protein binding	molecular_function	4	0.999995	TRINITY_DN20024_c0_g2	-8.95573	down	-	-	0	0.05	0.06	13.25	55.77	0.92	0.04	23.31
GO:0005515	protein binding	molecular_function	4	0.999995	TRINITY_DN24119_c0_g1	-6.75755	down	-	-	0.16	0.08	0.15	6.09	20.99	6.15	0.13	11.08
GO:0005515	protein binding	molecular_function	4	0.999995	TRINITY_DN28086_c0_g3	-10.8766	down	-	-	0	0	0	30.71	99.83	0.18	0	43.57
GO:0005515	protein binding	molecular_function	4	0.999995	TRINITY_DN31016_c0_g2	-1.77329	down	his-71	histone H3/CENP-A [Parasponia andersonii]	76.61	81.76	94.17	246.37	398.81	276.21	84.18	307.13
GO:0005515	protein binding	molecular_function	4	0.999995	TRINITY_DN39231_c2_g2	-8.1844	down	-	-	0	0	0	45.72	23.08	13.2	0	27.33
GO:0005515	protein binding	molecular_function	4	0.999995	TRINITY_DN39233_c15_g2	7.0268	up	-	-	1.91	0	5.79	0	0	0	2.57	0
GO:0005515	protein binding	molecular_function	4	0.999995	TRINITY_DN7766_c0_g1	-8.79617	down	CCDC94	PREDICTED: coiled-coil domain-containing protein 94 homolog isoform X1 [Daucus carota subsp. sativus]	0	0	0	0	9.92	1.04	0	3.65
GO:0005515	protein binding	molecular_function	4	0.999995	TRINITY_DN8544_c0_g1	-3.62172	down	oli	hypothetical protein CDL12_30320 [Handroanthus impetiginosus]	0	0.9	0	3.5	5.74	2.66	0.3	3.97
GO:0016021	integral component of membrane	cellular_component	5	1	TRINITY_DN20871_c0_g1	2.74267	up	TMN1	transmembrane 9 superfamily member 1 [Cinnamomum micranthum f. kanehirae]	3.85	9.88	10.29	0.49	1.34	1	8.01	0.94
GO:0016021	integral component of membrane	cellular_component	5	1	TRINITY_DN22446_c0_g3	-2.48705	down	-	uncharacterized protein LOC103722278 [Phoenix dactylifera]	12.11	7.66	23.68	55.98	83.32	69.49	14.48	69.6
GO:0016021	integral component of membrane	cellular_component	5	1	TRINITY_DN29471_c0_g1	-2.26077	down	-	uncharacterized protein LOC18438089 [Amborella trichopoda]	14.47	12.24	33.18	32.23	30.95	113.01	19.96	58.73
GO:0009507	chloroplast	cellular_component	7	1	TRINITY_DN18763_c2_g1	-4.61515	down	LSF2	PREDICTED: phosphoglucan phosphatase LSF2, chloroplastic isoform X1 [Elaeis guineensis]	0	0.19	0.26	1.48	3.55	6.31	0.15	3.78
GO:0005634	nucleus	cellular_component	6	1	TRINITY_DN35242_c0_g2	-4.10328	down	Tsnax	PREDICTED: translin-associated protein X [Nelumbo nucifera]	0	0	0.48	0.75	1.4	6.47	0.16	2.87
