# Supplementary material for: Identification and functional verification of key genes involved in alkaloid biosynthesis in Pinellia ternata
Source: Front Plant Sci. 2026 Apr 28;17:1737389. doi: 10.3389/fpls.2026.1737389 (PMC13161035; doi:10.3389/fpls.2026.1737389)
Supplement: Supplementary Table 3 — The KEGG enrichment analysis of the DEGs. [file Table3.xlsx]

## Sheet: Sheet1
Table S3 The KEGG enrichment analysis of the DEGs.
PathwayEntry	PathwayDefinition	pvalue	Gene_ID	KOEntry	EC	log2FC	regulation	Name	Annotation	JZ_1_TPM	JZ_2_TPM	JZ_3_TPM	YN_1_TPM	YN_2_TPM	YN_3_TPM	JZ_mean_TPM	YN_mean_TPM
map03010	Ribosome	0	TRINITY_DN10386_c0_g1	K02917	-	-4.32456	down	rpl35b	60S ribosomal protein L33-B-like [Quercus suber]	0	0.55	0.12	5.26	7.75	0.76	0.22	4.59
map03010	Ribosome	0	TRINITY_DN10904_c1_g1	K02872	-	-7.04971	down	crp-46	60S ribosomal protein L13a-2 [Zea mays]	0	0.04	0	2.61	4.34	1.5	0.01	2.82
map03010	Ribosome	0	TRINITY_DN11622_c0_g2	K02971	-	-5.54052	down	crp-7	40S ribosomal protein S21 [Quercus suber]	0	0	0.16	2.83	6.87	0	0.05	3.23
map03010	Ribosome	0	TRINITY_DN11701_c0_g2	K02915	-	-8.33142	down	RPL34A	60S ribosomal protein L34-A-like [Quercus suber]	0	0	0	2.79	6.82	2.89	0	4.17
map03010	Ribosome	0	TRINITY_DN11903_c0_g1	K02979	-	-5.91897	down	rps-28	PREDICTED: 40S ribosomal protein S28-B [Pyrus x bretschneideri]	0	0	0.17	5.06	8.65	0.31	0.06	4.67
map03010	Ribosome	0	TRINITY_DN11903_c0_g4	K02979	-	-7.15182	down	rps-28	PREDICTED: 40S ribosomal protein S28-B [Pyrus x bretschneideri]	0	0	0	0	7.11	12.81	0	6.64
map03010	Ribosome	0	TRINITY_DN11922_c0_g1	K02918	-	-8.38151	down	RPL35	RecName: Full=60S ribosomal protein L35	0	0	0	3.47	6.46	4.93	0	4.95
map03010	Ribosome	0	TRINITY_DN12261_c1_g1	K02920	-	-5.46447	down	rpl36	60S ribosomal protein L36-like [Quercus suber]	0	0.11	0.12	4.3	7.86	0	0.08	4.05
map03010	Ribosome	0	TRINITY_DN12448_c0_g1	K02908	-	-7.80767	down	rpl3001	hypothetical protein H632_c94p4 [Helicosporidium sp. ATCC 50920]	0	0	0	0.58	22.15	5.31	0	9.35
map03010	Ribosome	0	TRINITY_DN13053_c2_g1	K02921	-	-8.32616	down	RPL43A	60S ribosomal protein L43-like [Quercus suber]	0	0	0	6.66	13.12	0	0	6.59
map03010	Ribosome	0	TRINITY_DN13160_c0_g3	K02947	-	-6.59093	down	RPS10A	40S ribosomal protein S10-A-like [Quercus suber]	0	0.07	0	3.19	4.65	0.79	0.02	2.88
map03010	Ribosome	0	TRINITY_DN13354_c0_g1	K02885	-	-6.18443	down	RPL19A	LOW QUALITY PROTEIN: eIF-2-alpha kinase activator gcn1-like [Quercus suber]	0	0.06	0.14	3.37	4.58	6.53	0.07	4.83
map03010	Ribosome	0	TRINITY_DN13455_c0_g1	K02910	-	-6.77994	down	RPL31	60S ribosomal protein L31-B-like [Quercus suber]	0	0	0.08	4.18	7.35	0	0.03	3.84
map03010	Ribosome	0	TRINITY_DN13620_c0_g2	K02983	-	-6.59202	down	rps3001	40S ribosomal S30 [Micractinium conductrix]	0	0	0.15	8.4	10.48	0.43	0.05	6.44
map03010	Ribosome	0	TRINITY_DN13658_c1_g1	K02883	-	-4.95685	down	rpl1802	predicted protein [Hordeum vulgare subsp. vulgare]	0	0.14	0.08	2.72	4.79	0.21	0.07	2.57
map03010	Ribosome	0	TRINITY_DN13699_c0_g1	K02969	-	-8.39412	down	rps20	40S ribosomal protein S20-like [Quercus suber]	0	0	0	3.65	6.91	6.93	0	5.83
map03010	Ribosome	0	TRINITY_DN13718_c0_g2	K02941	-	-4.2305	down	-	60S acidic ribosomal protein P0-like [Quercus suber]	0	0.59	0.26	4.95	4.31	7.18	0.28	5.48
map03010	Ribosome	0	TRINITY_DN13846_c0_g1	K02912	-	-5.48453	down	crp-63	60S ribosomal protein L32-like [Quercus suber]	0	0.49	0	6.79	8.17	8.53	0.16	7.83
map03010	Ribosome	0	TRINITY_DN13874_c0_g3	K02991	-	-8.54836	down	rps602	40S ribosomal protein S6-B-like [Quercus suber]	0	0	0	2.75	4.32	0	0	2.36
map03010	Ribosome	0	TRINITY_DN13926_c0_g1	K02978	-	-3.93793	down	crp-6	40S ribosomal protein S27 [Quercus suber]	0	1.24	0.18	3.98	6.15	13.08	0.47	7.74
map03010	Ribosome	0	TRINITY_DN13952_c1_g1	K02929	-	-8.01024	down	RPL44	60S ribosomal protein L44 [Quercus suber]	0	0	0	5.28	5.98	0.35	0	3.87
map03010	Ribosome	0	TRINITY_DN13974_c0_g3	K02980	-	-7.68751	down	rps-29	uncharacterized protein LOC112021317 [Quercus suber]	0	0	0	6.17	11.47	0	0	5.88
map03010	Ribosome	0	TRINITY_DN14398_c0_g2	K02975	-	-9.06579	down	rps-25	predicted protein [Hordeum vulgare subsp. vulgare]	0	0	0	11.7	15.67	0.13	0	9.17
map03010	Ribosome	0	TRINITY_DN14513_c0_g3	K02932	-	-5.21612	down	rpl-5	60S ribosomal protein L5-like [Quercus suber]	0	0.13	0.09	2.91	4.93	0.79	0.07	2.88
map03010	Ribosome	0	TRINITY_DN14544_c0_g1	K02981	-	-6.03314	down	RPS2	40S ribosomal protein S2-like [Quercus suber]	0	0.18	0	3.27	5.82	2.61	0.06	3.9
map03010	Ribosome	0	TRINITY_DN14549_c0_g1	K02865	-	-6.09127	down	crp-74	60S ribosomal protein L10a [Quercus suber]	0.07	0.31	1.03	5.32	29.91	3.5	0.47	12.91
map03010	Ribosome	0	TRINITY_DN14561_c1_g4	K02974	-	-6.1627	down	CTHT_0041970.2	40S ribosomal protein S24-like [Quercus suber]	0	0.14	0	5.02	6.94	0.14	0.05	4.03
map03010	Ribosome	0	TRINITY_DN14621_c0_g2	K02951	-	-6.4347	down	RPS12	predicted protein [Hordeum vulgare subsp. vulgare]	0	0.1	0	5.48	6.14	1.03	0.03	4.22
map03010	Ribosome	0	TRINITY_DN14625_c0_g1	K02976	-	-5.65946	down	rps-26	PREDICTED: 40S ribosomal protein S26-1-like [Daucus carota subsp. sativus]	0.16	0.15	0	7.33	10.37	0.14	0.1	5.95
map03010	Ribosome	0	TRINITY_DN14867_c0_g1	K02993	-	-4.03633	down	crp-15	40S ribosomal protein S7-like [Quercus suber]	0	0.6	0.11	3.79	5.21	2.97	0.24	3.99
map03010	Ribosome	0	TRINITY_DN14894_c0_g1	K02995	-	-5.2149	down	RPS8A	40S ribosomal protein S8-A-like [Quercus suber]	0.07	0.12	0.07	2.77	4.52	3.06	0.09	3.45
map03010	Ribosome	0	TRINITY_DN14945_c3_g1	K02925	-	-5.08382	down	rpl-3	60S ribosomal protein L3-like [Quercus suber]	0	0.24	0.07	3.11	5.44	2.05	0.1	3.53
map03010	Ribosome	0	TRINITY_DN15047_c1_g1	K02989	-	-3.51619	down	rps-5	40S ribosomal protein S5-like [Quercus suber]	0.64	1.13	0.14	3.78	5.6	10.33	0.64	6.57
map03010	Ribosome	0	TRINITY_DN15364_c0_g2	K02938	-	-5.79887	down	RPL2	60S ribosomal protein L2-like [Quercus suber]	0	0.68	0	3.47	8.44	11.02	0.23	7.64
map03010	Ribosome	0	TRINITY_DN15391_c1_g2	K02936	-	-6.59826	down	RPL8B	60S ribosomal protein L8-like [Quercus suber]	0	0	0.06	5.06	4.23	8.39	0.02	5.89
map03010	Ribosome	0	TRINITY_DN15450_c0_g1	K02877	-	-4.38576	down	rpl-15	60S ribosomal protein L15 [Quercus suber]	0.21	0.71	0	4.89	15.32	8.55	0.31	9.59
map03010	Ribosome	0	TRINITY_DN15457_c0_g1	K02964	-	-4.74843	down	RPS18	40S ribosomal protein S18-like [Quercus suber]	0	6.57	0.1	12.71	41.81	20.32	2.22	24.95
map03010	Ribosome	0	TRINITY_DN15762_c1_g1	K02949	-	-5.47005	down	RPS11A	40S ribosomal protein S11-A-like [Quercus suber]	0	0.2	0	0.38	2.7	9.94	0.07	4.34
map03010	Ribosome	0	TRINITY_DN15762_c1_g2	K02949	-	-6.00745	down	rps1101	40S ribosomal protein S11-A-like [Quercus suber]	0	0.18	0	4.16	9.19	0.62	0.06	4.66
map03010	Ribosome	0	TRINITY_DN15775_c0_g1	K02984	-	-4.11437	down	RPS1	40S ribosomal protein S1-like [Quercus suber]	0	1.12	0.06	0.7	5.17	9.74	0.39	5.2
map03010	Ribosome	0	TRINITY_DN15775_c0_g2	K02984	-	-6.79348	down	RPS1	40S ribosomal protein S1 [Quercus suber]	0	0.1	0	5.37	7.27	0	0.03	4.21
map03010	Ribosome	0	TRINITY_DN1586_c0_g1	K02889	-	-8.85312	down	rpl2101	60S ribosomal protein L21-A-like [Quercus suber]	0	0	0	5.59	8.25	0	0	4.61
map03010	Ribosome	0	TRINITY_DN16511_c0_g3	K02985	-	-3.54536	down	RPS3	unknown [Zea mays]	0.58	0.98	0.54	6.81	12.17	7.75	0.7	8.91
map03010	Ribosome	0	TRINITY_DN16592_c0_g1	K02987	-	-6.46617	down	RPS4	40S ribosomal protein S4-like [Quercus suber]	0	0.14	0	5.88	9.68	0.18	0.05	5.25
map03010	Ribosome	0	TRINITY_DN16592_c0_g4	K02987	-	-4.35766	down	RPS4	40S ribosomal protein S4-like [Quercus suber]	0	0.79	0.82	2.93	23.31	14.53	0.54	13.59
map03010	Ribosome	0	TRINITY_DN16945_c2_g3	K02943	-	-5.20624	down	ALTA5	60S acidic ribosomal protein P2 [Quercus suber]	0	1.53	1.09	8.77	21.5	12.4	0.87	14.22
map03010	Ribosome	0	TRINITY_DN16945_c2_g4	K02942	-	-8.09268	down	AFUA_1G06830	60S acidic ribosomal protein P1-like [Quercus suber]	0	0	0	5.02	5.33	0	0	3.45
map03010	Ribosome	0	TRINITY_DN17246_c0_g1	K02962	-	-5.30726	down	rps-17	40S ribosomal protein S17-like [Quercus suber]	0	1.91	0	11.5	36.53	10.39	0.64	19.47
map03010	Ribosome	0	TRINITY_DN17792_c1_g1	K02958	-	-4.19026	down	RPS15	40S ribosomal protein S15 [Quercus suber]	0	1.04	0.44	3.26	16.38	16.1	0.49	11.91
map03010	Ribosome	0	TRINITY_DN17792_c1_g3	K02958	-	-8.79426	down	RPS15	40S ribosomal protein S15 [Quercus suber]	0	0	0	7.35	8.18	0	0	5.18
map03010	Ribosome	0	TRINITY_DN18796_c2_g1	K02973	-	-5.41336	down	crp-28	40S ribosomal protein S23-like [Quercus suber]	0	0.49	0.39	4.92	29.11	18.03	0.29	17.35
map03010	Ribosome	0	TRINITY_DN18796_c2_g2	K02973	-	-7.37602	down	crp-28	40S ribosomal protein S23 [Quercus suber]	0	0	0	6.35	11.96	0	0	6.1
map03010	Ribosome	0	TRINITY_DN19670_c1_g3	K02900	-	-5.13579	down	RPL28	predicted protein [Hordeum vulgare subsp. vulgare]	0.41	2.27	0	5.99	30.3	11.06	0.89	15.78
map03010	Ribosome	0	TRINITY_DN19875_c0_g1	K02975	-	-2.85926	down	RPS25	-	0.48	1.4	0.18	2.81	5.29	6.52	0.69	4.87
map03010	Ribosome	0	TRINITY_DN20334_c0_g1	K02948	-	-3.96914	down	-	hypothetical protein BVRB_018500 [Beta vulgaris subsp. vulgaris]	0	6.84	4.39	54.94	45.41	45.89	3.74	48.75
map03010	Ribosome	0	TRINITY_DN20480_c1_g1	K02940	-	-5.31783	down	RPL9B	60S ribosomal protein L9 [Zea mays]	0	1.31	0	3.62	11.1	8.19	0.44	7.64
map03010	Ribosome	0	TRINITY_DN20764_c0_g1	K02937	-	-7.45639	down	rpl-7	60S ribosomal protein L7-like [Quercus suber]	0.06	0	0	2.37	5.44	5.92	0.02	4.58
map03010	Ribosome	0	TRINITY_DN22151_c0_g2	K02894	-	-5.72132	down	RPL23A	60S ribosomal protein L23-A-like [Quercus suber]	0	0.52	0	5.71	10.93	2.06	0.17	6.23
map03010	Ribosome	0	TRINITY_DN22572_c0_g2	K02891	-	-3.97169	down	rpl22	60S ribosomal protein L22-like [Quercus suber]	0	7.35	0.14	4.38	8.08	18.97	2.5	10.48
map03010	Ribosome	0	TRINITY_DN22842_c2_g2	K02995	-	2.77383	up	-	uncharacterized protein LOC112197184 [Rosa chinensis]	4.7	1.89	2.62	0.54	0.46	0.35	3.07	0.45
map03010	Ribosome	0	TRINITY_DN24939_c0_g4	K02977	-	-4.31865	down	ubi::crp-6	ubiquitin-40S ribosomal protein S27a [Quercus suber]	0	2.07	0.45	6.65	18.76	8.97	0.84	11.46
map03010	Ribosome	0	TRINITY_DN25056_c0_g2	K02934	-	-3.89712	down	-	PREDICTED: tricalbin-3-like [Elaeis guineensis]	2.1	3.76	0.63	22.36	35.67	22.21	2.16	26.75
map03010	Ribosome	0	TRINITY_DN26088_c0_g4	K02893	-	-7.21325	down	RPL23A	60S ribosomal protein L23A [Phoenix dactylifera]	0	4.63	0.33	182.96	216.25	279.21	1.65	226.14
map03010	Ribosome	0	TRINITY_DN26708_c0_g3	K02953	-	-5.61809	down	RPS13	40S ribosomal protein S13-like [Quercus suber]	0	0.16	0	4.02	6.32	0.27	0.05	3.54
map03010	Ribosome	0	TRINITY_DN26930_c0_g3	K02957	-	-5.87411	down	crp-27	40S ribosomal protein S22 [Quercus suber]	0	0.1	0.11	3.13	8.22	0.77	0.07	4.04
map03010	Ribosome	0	TRINITY_DN31013_c0_g2	K02901	-	-6.21471	down	rpl2701	60S ribosomal protein L27-A-like [Quercus suber]	0	0.11	0	4.26	7.13	0	0.04	3.8
map03010	Ribosome	0	TRINITY_DN3276_c0_g1	K02896	-	-7.85843	down	rpl-24	60S ribosomal protein L24-like [Quercus suber]	0	0	0	3.11	4.1	0	0	2.4
map03010	Ribosome	0	TRINITY_DN35216_c0_g3	K02866	-	-5.88363	down	RPL10	60S ribosomal protein L10-A-like [Quercus suber]	0	0.28	0	0.05	14.63	0.88	0.09	5.19
map03010	Ribosome	0	TRINITY_DN35217_c0_g2	K02868	-	-6.08834	down	rpl-11	60S ribosomal protein L11 [Quercus suber]	0.07	0.06	0	3.57	5.99	1.59	0.04	3.72
map03010	Ribosome	0	TRINITY_DN38598_c1_g1	K02966	-	-5.86149	down	rps19	40S ribosomal protein S19-like [Quercus suber]	0	0.47	0	4.14	5.43	13.75	0.16	7.77
map03010	Ribosome	0	TRINITY_DN3879_c0_g1	K02870	-	-8.70034	down	rpl-12	60S ribosomal protein L12 [Quercus suber]	0	0	0	5.09	9.81	0	0	4.97
map03010	Ribosome	0	TRINITY_DN38913_c2_g1	K02948	-	-4.19601	down	-	hypothetical protein DM860_010205 [Cuscuta australis]	0	2.94	0.59	17.21	26.41	18.56	1.18	20.73
map03010	Ribosome	0	TRINITY_DN39173_c1_g1	K02997	-	-8.42264	down	RPS9	40S ribosomal protein S9-like isoform X2 [Quercus suber]	0	0	0	2.79	6.13	0.14	0	3.02
map03010	Ribosome	0	TRINITY_DN39173_c1_g5	K02997	-	-5.28934	down	RPS9	40S ribosomal protein S9-like isoform X2 [Quercus suber]	0	0.32	0.09	0.58	2.47	13.54	0.14	5.53
map03010	Ribosome	0	TRINITY_DN39314_c0_g1	K02875	-	-7.92685	down	rpl14	60S ribosomal protein L14-A-like [Quercus suber]	0	0	0	2.6	5.37	0	0	2.66
map03010	Ribosome	0	TRINITY_DN39387_c0_g1	K02934	-	-8.58427	down	RPL6B	60S ribosomal protein L6-A-like [Quercus suber]	0	0	0	3.01	5.38	0	0	2.8
map03010	Ribosome	0	TRINITY_DN39449_c0_g1	K02924	-	-8.40948	down	RPL39	predicted protein [Micromonas pusilla CCMP1545]	0	0	0	6.19	8.24	0	0	4.81
map03010	Ribosome	0	TRINITY_DN5301_c0_g1	K02923	-	-5.96626	down	rpl-38	60S ribosomal protein L38-like [Quercus suber]	0	0	0.16	5.89	7.13	0	0.05	4.34
map03010	Ribosome	0	TRINITY_DN5862_c0_g1	K02880	-	-4.98365	down	rpl-17	60S ribosomal protein L17-like [Quercus suber]	0	0.14	0.08	3.28	4.04	0.42	0.07	2.58
map03010	Ribosome	0	TRINITY_DN5_c0_g1	K02903	-	-7.40353	down	rpl44	probable 60S ribosomal protein L28e [Quercus suber]	0	0	0	4.05	5.33	0	0	3.13
map03010	Ribosome	0	TRINITY_DN6180_c0_g1	K02882	-	-6.07148	down	RPL20A	60S ribosomal protein L20-A-like [Quercus suber]	0	0.11	0.09	8.06	16.05	20.49	0.07	14.87
map03010	Ribosome	0	TRINITY_DN7657_c0_g2	K02905	-	-7.04143	down	RPL29	60S ribosomal protein L29-1 isoform X1 [Vigna unguiculata]	0	0	0	7.76	9.74	0	0	5.83
map03010	Ribosome	0	TRINITY_DN79_c0_g1	K02908	-	-8.17636	down	rpl-30	60S ribosomal protein L30-like [Quercus suber]	0	0	0	4.77	7.34	0	0	4.04
map03010	Ribosome	0	TRINITY_DN9080_c0_g1	K02922	-	-7.75549	down	rpl37	Ribosomal protein L37 [Zostera marina]	0	0	0	3.94	7.46	0	0	3.8
map03010	Ribosome	0	TRINITY_DN9452_c0_g1	K02896	-	-5.12407	down	RLP24	ribosome biogenesis protein RLP24-like [Quercus suber]	0	0.56	0	9.31	16.04	2.2	0.19	9.18
map03010	Ribosome	0	TRINITY_DN9466_c0_g1	K02998	-	-4.21014	down	RPS0	40S ribosomal protein S0-like [Quercus suber]	0	0.57	1.24	7.4	22.6	8.43	0.6	12.81
map04141	Protein processing in endoplasmic reticulum	7.72481e-05	TRINITY_DN13170_c0_g1	K09503	-	-9.52089	down	mas5	mitochondrial protein import protein mas5-like [Quercus suber]	0	0	0	0	8.56	0.72	0	3.09
map04141	Protein processing in endoplasmic reticulum	7.72481e-05	TRINITY_DN13567_c0_g2	K13525	-	-7.82149	down	cdc48	cell division control protein 48-like [Quercus suber]	0	0	0	0	4.96	1.15	0	2.04
map04141	Protein processing in endoplasmic reticulum	7.72481e-05	TRINITY_DN15848_c1_g1	K03283	-	-5.61399	down	SSB1	ribosome-associated molecular chaperone SSB1 [Quercus suber]	0	0.13	0	2.18	4.22	0.19	0.04	2.2
map04141	Protein processing in endoplasmic reticulum	7.72481e-05	TRINITY_DN15848_c1_g4	K03283	-	-6.96991	down	SSB	ribosome-associated molecular chaperone SSB1 [Quercus suber]	0	0.05	0	2.87	3.59	14.5	0.02	6.99
map04141	Protein processing in endoplasmic reticulum	7.72481e-05	TRINITY_DN15848_c2_g1	K03283	-	-7.80907	down	sks2	ribosome-associated molecular chaperone SSB1 [Quercus suber]	0	0	0.06	0.08	18.74	0.69	0.02	6.5
map04141	Protein processing in endoplasmic reticulum	7.72481e-05	TRINITY_DN16211_c0_g1	K10956	-	-9.92743	down	sec-61	protein transport protein SEC61 subunit alpha-like [Quercus suber]	0	0	0	0.07	9.4	0.78	0	3.42
map04141	Protein processing in endoplasmic reticulum	7.72481e-05	TRINITY_DN17087_c0_g2	K03283	-	-6.29665	down	SSB	ribosome-associated molecular chaperone SSB1 [Quercus suber]	0	0.34	0.07	0.84	25	10.65	0.14	12.16
map04141	Protein processing in endoplasmic reticulum	7.72481e-05	TRINITY_DN17324_c2_g1	K03094	-	-6.54927	down	FEZ	PREDICTED: putative NAC domain-containing protein 94 [Elaeis guineensis]	0.06	0.05	0	5.35	5.76	0.2	0.04	3.77
map04141	Protein processing in endoplasmic reticulum	7.72481e-05	TRINITY_DN21485_c0_g1	K04079	-	-6.74806	down	hsp90	heat shock protein 90 [Quercus suber]	0	0	0	11.89	7.35	0.49	0	6.58
map04141	Protein processing in endoplasmic reticulum	7.72481e-05	TRINITY_DN21485_c0_g2	K04079	-	-5.78465	down	HSP90-2	hypothetical protein DM860_008760 [Cuscuta australis]	0	0.34	0.08	0.1	22.19	1.9	0.14	8.06
map04141	Protein processing in endoplasmic reticulum	7.72481e-05	TRINITY_DN21485_c0_g3	K04079	-	-4.30783	down	HSP90AB1	PREDICTED: heat shock protein 83-like [Fragaria vesca subsp. vesca]	0	1.67	0.87	20.14	13.97	22.6	0.85	18.9
map04141	Protein processing in endoplasmic reticulum	7.72481e-05	TRINITY_DN24002_c0_g1	K13993	-	-2.11088	down	HSP16.9A	PREDICTED: 16.9 kDa class I heat shock protein 2-like [Musa acuminata subsp. malaccensis]	89.08	144.11	206.35	357.92	680.13	417.75	146.51	485.27
map04141	Protein processing in endoplasmic reticulum	7.72481e-05	TRINITY_DN24553_c1_g2	K14006	-	9.6663	up	SEC23	protein transport protein SEC23-like [Vigna unguiculata]	4.33	13.85	0	0	0	0	6.06	0
map04141	Protein processing in endoplasmic reticulum	7.72481e-05	TRINITY_DN25003_c0_g2	K13993	-	-2.61758	down	HSP18.2	17.8 kDa class I heat shock protein-like [Spinacia oleracea]	64.62	95.09	61.33	347.74	629.74	388.42	73.68	455.3
map04141	Protein processing in endoplasmic reticulum	7.72481e-05	TRINITY_DN25326_c0_g1	K03283	-	-2.16064	down	MED37C	Heat shock cognate 70 kDa protein [Ananas comosus]	114.72	62.05	38.59	301.42	516.3	280.39	71.79	366.04
map04141	Protein processing in endoplasmic reticulum	7.72481e-05	TRINITY_DN27515_c0_g1	K13993	-	-2.79038	down	HSP18.2	18.2 kDa class I heat shock protein-like [Olea europaea var. sylvestris]	158.05	161.9	165.95	747.06	1154.23	415.34	161.97	772.21
map04141	Protein processing in endoplasmic reticulum	7.72481e-05	TRINITY_DN28222_c0_g3	K13993	-	-3.84274	down	HSP22.0	23.2 kDa heat shock protein, partial [Ananas comosus]	3.12	0.68	2.83	40.22	51.64	10.54	2.21	34.13
map04141	Protein processing in endoplasmic reticulum	7.72481e-05	TRINITY_DN29687_c2_g1	K03283	-	-4.91599	down	HSS1	heat shock 70 kDa protein 2 isoform X3 [Quercus suber]	0	0.69	0.66	1.54	31.02	2.21	0.45	11.59
map04141	Protein processing in endoplasmic reticulum	7.72481e-05	TRINITY_DN32216_c1_g1	K13993	-	-1.84661	down	-	small heat shock protein [Pinellia ternata]	118.67	104.25	166.38	198.35	386.09	221.83	129.77	268.76
map04141	Protein processing in endoplasmic reticulum	7.72481e-05	TRINITY_DN32216_c1_g3	K13993	-	-3.18384	down	-	chaperone [Agave tequilana]	3.01	0	4.12	10.25	15.53	31.4	2.38	19.06
map04141	Protein processing in endoplasmic reticulum	7.72481e-05	TRINITY_DN34978_c2_g1	K13993	-	-1.67515	down	-	16.9 kDa class I heat shock protein 2-like [Ananas comosus]	101.55	82.61	68.93	193.99	316.91	293.4	84.36	268.1
map04141	Protein processing in endoplasmic reticulum	7.72481e-05	TRINITY_DN37141_c1_g2	K09490	-	-6.88124	down	bipA	predicted protein, partial [Hordeum vulgare subsp. vulgare]	0	0.03	0.07	0.1	14.51	0.97	0.03	5.19
map04141	Protein processing in endoplasmic reticulum	7.72481e-05	TRINITY_DN37906_c1_g1	K13993	-	-2.35667	down	HSP22.0	22.0 kDa class IV heat shock protein-like [Phoenix dactylifera]	214.91	34.07	51.3	566.48	690.64	282.57	100.09	513.23
map04141	Protein processing in endoplasmic reticulum	7.72481e-05	TRINITY_DN37906_c1_g2	K13993	-	-4.09312	down	HSP22.0	22.0 kDa class IV heat shock protein-like [Phoenix dactylifera]	21.37	7.12	5.51	212.32	256.74	147.29	11.33	205.45
map04141	Protein processing in endoplasmic reticulum	7.72481e-05	TRINITY_DN37906_c1_g4	K13993	-	-1.75615	down	HSP16.9C	PREDICTED: 17.3 kDa class I heat shock protein-like [Ipomoea nil]	82.5	77.04	102.83	220.82	376.07	232.29	87.46	276.39
map04141	Protein processing in endoplasmic reticulum	7.72481e-05	TRINITY_DN47_c0_g1	K03094	-	-7.73824	down	sconC	E3 ubiquitin ligase complex SCF subunit sconC-like [Quercus suber]	0	0	0	0	11.89	2.13	0	4.67
map04141	Protein processing in endoplasmic reticulum	7.72481e-05	TRINITY_DN7374_c0_g1	K04554	EC:2.3.2.23	-7.61646	down	UBC6	ubiquitin-conjugating enzyme E2 6-like [Quercus suber]	0	0	0	0	9.92	1.79	0	3.9
map04141	Protein processing in endoplasmic reticulum	7.72481e-05	TRINITY_DN8686_c0_g1	K06689	EC:2.3.2.23	-6.69675	down	UBC1	ubiquitin-conjugating enzyme E2-16 kDa [Quercus suber]	0	0	0	6.43	10.8	0	0	5.74
map00190	Oxidative phosphorylation	0.000211511	TRINITY_DN14174_c0_g1	K02155	-	-8.50802	down	VMA3	V-type proton ATPase 16 kDa proteolipid subunit [Quercus suber]	0	0	0	0.09	18.98	1.92	0	7
map00190	Oxidative phosphorylation	0.000211511	TRINITY_DN15979_c2_g6	K02132	-	2.6605	up	ATPA	ATPase subunit 1 (mitochondrion) [Spirodela polyrhiza]	34.08	62.26	128.85	11.09	7.61	16.78	75.06	11.83
map00190	Oxidative phosphorylation	0.000211511	TRINITY_DN16246_c1_g2	K02262	-	2.07649	up	COX3	cytochrome c oxidase subunit 3 (mitochondrion) [Hibiscus cannabinus]	18.3	20.77	22.57	3.07	10.68	3.65	20.55	5.8
map00190	Oxidative phosphorylation	0.000211511	TRINITY_DN1752_c0_g1	K02137	-	-6.7989	down	atp-5	ATP synthase subunit 5, mitochondrial-like [Quercus suber]	0	0	0	3.2	4.96	0	0	2.72
map00190	Oxidative phosphorylation	0.000211511	TRINITY_DN18563_c0_g1	K02132	-	-5.94988	down	atp-1	ATP synthase subunit alpha, mitochondrial-like [Quercus suber]	0	0.35	0	1.84	17.01	0.87	0.12	6.57
map00190	Oxidative phosphorylation	0.000211511	TRINITY_DN19438_c0_g1	K01535	EC:3.6.3.6	-5.87491	down	PMA1	predicted protein [Hordeum vulgare subsp. vulgare]	0	0.35	0	4.32	8.47	7.12	0.12	6.64
map00190	Oxidative phosphorylation	0.000211511	TRINITY_DN19438_c0_g3	K01535	EC:3.6.3.6	-6.51858	down	pma-1	predicted protein [Hordeum vulgare subsp. vulgare]	0	0.06	0.05	2.95	10.47	10.98	0.04	8.13
map00190	Oxidative phosphorylation	0.000211511	TRINITY_DN20788_c0_g1	K02108	-	-2.4281	down	-	hypothetical protein BVRB_041110, partial [Beta vulgaris subsp. vulgaris]	3.95	7.27	5.85	53.51	63.43	32.03	5.69	49.66
map00190	Oxidative phosphorylation	0.000211511	TRINITY_DN27808_c1_g1	K02108	-	-8.35409	down	-	hypothetical protein BVRB_036700 [Beta vulgaris subsp. vulgaris]	0	0	0	7.83	14.47	8.54	0	10.28
map00190	Oxidative phosphorylation	0.000211511	TRINITY_DN29577_c1_g1	K02133	EC:3.6.3.14	-6.45806	down	atp-2	predicted protein [Hordeum vulgare subsp. vulgare]	0.03	0.17	0	2.8	4.59	11.16	0.07	6.18
map00190	Oxidative phosphorylation	0.000211511	TRINITY_DN29577_c1_g2	K02133	EC:3.6.3.14	-8.2208	down	ATP2	predicted protein [Hordeum vulgare subsp. vulgare]	0	0	0.65	0.27	13	0.52	0.22	4.6
map00190	Oxidative phosphorylation	0.000211511	TRINITY_DN37396_c0_g1	K02108	-	-2.58587	down	-	hypothetical protein BVRB_041110, partial [Beta vulgaris subsp. vulgaris]	3.51	3.46	1.94	20.3	26.63	13.33	2.97	20.09
map00190	Oxidative phosphorylation	0.000211511	TRINITY_DN37821_c1_g1	K01535	EC:3.6.3.6	-9.72096	down	AHA11	PREDICTED: plasma membrane ATPase 4 [Elaeis guineensis]	0	0	0.02	0.14	53.26	0.68	0.01	18.03
map00190	Oxidative phosphorylation	0.000211511	TRINITY_DN37821_c1_g2	K01535	EC:3.6.3.6	-8.13028	down	Os04g0656100	ATPase 9, plasma membrane-type [Dorcoceras hygrometricum]	0	0.05	0	0.36	24.02	1.02	0.02	8.47
map00190	Oxidative phosphorylation	0.000211511	TRINITY_DN38631_c0_g5	K01507	EC:3.6.1.1	7.44142	up	PPA6	soluble inorganic pyrophosphatase 6, chloroplastic-like [Cajanus cajan]	3.02	0	5.43	0	0	0	2.82	0
map00190	Oxidative phosphorylation	0.000211511	TRINITY_DN5830_c0_g1	K00413	-	-7.5411	down	cyt-1	cytochrome c1, heme protein, mitochondrial-like [Quercus suber]	0	0	0	2.35	4.11	0	0	2.15
map00190	Oxidative phosphorylation	0.000211511	TRINITY_DN5848_c0_g1	K00413	-	-8.17884	down	CYT1	cytochrome c1, heme protein, mitochondrial-like [Quercus suber]	0	0	0	0	6.58	0.97	0	2.52
map00190	Oxidative phosphorylation	0.000211511	TRINITY_DN7003_c0_g1	K00411	EC:1.10.2.2	-6.87285	down	NCU06606	ubiquinol-cytochrome c reductase iron-sulfur subunit [Zea mays]	0	0	0	14.57	14.69	5.33	0	11.53
map00190	Oxidative phosphorylation	0.000211511	TRINITY_DN8544_c0_g1	K02128	-	-3.62172	down	oli	hypothetical protein CDL12_30320 [Handroanthus impetiginosus]	0	0.9	0	3.5	5.74	2.66	0.3	3.97
map00460	Cyanoamino acid metabolism	0.0106719	TRINITY_DN18259_c0_g2	K01188	EC:3.2.1.21	-5.49645	down	AtMg01250	hypothetical protein TSUD_398950 [Trifolium subterraneum]	0.15	0	0	1.83	6.96	0	0.05	2.93
map00460	Cyanoamino acid metabolism	0.0106719	TRINITY_DN22981_c1_g1	K01188	EC:3.2.1.21	-3.36126	down	AtMg01250	ribonuclease H, partial [Trifolium pratense]	0.18	0.15	0.68	0.95	1.87	8.11	0.34	3.64
map00460	Cyanoamino acid metabolism	0.0106719	TRINITY_DN23402_c2_g2	K05350	EC:3.2.1.21	-4.49967	down	BGLU18	PREDICTED: beta-glucosidase 18-like [Nelumbo nucifera]	0.04	0	0.44	5.51	4.7	0.81	0.16	3.67
map00460	Cyanoamino acid metabolism	0.0106719	TRINITY_DN27422_c1_g1	K01188	EC:3.2.1.21	-4.28205	down	BGLU22	PREDICTED: beta-glucosidase 22-like isoform X3 [Elaeis guineensis]	0.1	0.1	1.1	12.83	20.78	0.32	0.43	11.31
map00460	Cyanoamino acid metabolism	0.0106719	TRINITY_DN32973_c1_g1	K13029	EC:1.14.14.37	3.74423	up	CYP71A1	cytochrome P450 71A1-like [Phoenix dactylifera]	16.43	3.45	1.15	0.1	1.01	0.61	7.01	0.57
map00460	Cyanoamino acid metabolism	0.0106719	TRINITY_DN35146_c0_g3	K00600	EC:2.1.2.1	-9.05007	down	SHM4	serine hydroxymethyltransferase 4-like [Hevea brasiliensis]	0	0	0	0	5.86	0.41	0	2.09
map00460	Cyanoamino acid metabolism	0.0106719	TRINITY_DN35398_c0_g4	K01188	EC:3.2.1.21	-2.71852	down	GIP	hypothetical protein SOVF_206380 [Spinacia oleracea]	0.73	0.52	0.24	2.88	4.28	2.93	0.5	3.36
map00630	Glyoxylate and dicarboxylate metabolism	0.0147672	TRINITY_DN15657_c1_g3	K00122	EC:1.17.1.9	-8.95679	down	aciA	formate dehydrogenase-like [Quercus suber]	0	0	0	1.25	6.24	0.24	0	2.58
map00630	Glyoxylate and dicarboxylate metabolism	0.0147672	TRINITY_DN18600_c1_g1	K22133	EC:6.2.1.8	-2.23835	down	AAE3	hypothetical protein C2845_PM15G26500 [Panicum miliaceum]	3.62	9.44	20.92	27.43	32.79	58.03	11.33	39.42
map00630	Glyoxylate and dicarboxylate metabolism	0.0147672	TRINITY_DN18803_c0_g1	K01681	EC:4.2.1.3	-8.16481	down	acoA	predicted protein [Hordeum vulgare subsp. vulgare]	0	0.02	0	0.18	9.57	0.51	0.01	3.42
map00630	Glyoxylate and dicarboxylate metabolism	0.0147672	TRINITY_DN20988_c0_g1	K01647	EC:2.3.3.1	-5.93916	down	cit-1	citrate synthase, mitochondrial-like [Quercus suber]	0	0.09	0	2.44	4.1	0.09	0.03	2.21
map00630	Glyoxylate and dicarboxylate metabolism	0.0147672	TRINITY_DN20988_c1_g1	K01647	EC:2.3.3.1	-9.53983	down	cit-1	citrate synthase, mitochondrial-like [Quercus suber]	0	0	0	0	10.69	1.2	0	3.96
map00630	Glyoxylate and dicarboxylate metabolism	0.0147672	TRINITY_DN23179_c1_g3	K01915	EC:6.3.1.2	-6.34999	down	GLN1	glutamine synthetase-like [Quercus suber]	0.04	0.83	0	0.28	22.21	6.69	0.29	9.73
map00630	Glyoxylate and dicarboxylate metabolism	0.0147672	TRINITY_DN23179_c1_g5	K01915	EC:6.3.1.2	-7.85531	down	gln-1	glutamine synthetase-like [Quercus suber]	0	0	0	2.69	4.25	0	0	2.31
map00630	Glyoxylate and dicarboxylate metabolism	0.0147672	TRINITY_DN29545_c1_g2	K01915	EC:6.3.1.2	-3.12808	down	GS1-1	PREDICTED: glutamine synthetase nodule isozyme [Musa acuminata subsp. malaccensis]	1.81	14.95	5.13	55.58	196.29	22.44	7.3	91.44
map00630	Glyoxylate and dicarboxylate metabolism	0.0147672	TRINITY_DN30210_c0_g1	K22133	EC:6.2.1.8	-1.88925	down	-	AMP-dependent synthetase and ligase family protein isoform 1 [Theobroma cacao]	13.56	47.8	51.1	80.53	118.14	178.76	37.49	125.81
map00630	Glyoxylate and dicarboxylate metabolism	0.0147672	TRINITY_DN35146_c0_g3	K00600	EC:2.1.2.1	-9.05007	down	SHM4	serine hydroxymethyltransferase 4-like [Hevea brasiliensis]	0	0	0	0	5.86	0.41	0	2.09
map00940	Phenylpropanoid biosynthesis	0.0313589	TRINITY_DN18259_c0_g2	K01188	EC:3.2.1.21	-5.49645	down	AtMg01250	hypothetical protein TSUD_398950 [Trifolium subterraneum]	0.15	0	0	1.83	6.96	0	0.05	2.93
map00940	Phenylpropanoid biosynthesis	0.0313589	TRINITY_DN22981_c1_g1	K01188	EC:3.2.1.21	-3.36126	down	AtMg01250	ribonuclease H, partial [Trifolium pratense]	0.18	0.15	0.68	0.95	1.87	8.11	0.34	3.64
map00940	Phenylpropanoid biosynthesis	0.0313589	TRINITY_DN23402_c2_g2	K05350	EC:3.2.1.21	-4.49967	down	BGLU18	PREDICTED: beta-glucosidase 18-like [Nelumbo nucifera]	0.04	0	0.44	5.51	4.7	0.81	0.16	3.67
map00940	Phenylpropanoid biosynthesis	0.0313589	TRINITY_DN24134_c0_g6	K00430	EC:1.11.1.7	4.2736	up	-	hypothetical protein GOBAR_AA36262 [Gossypium barbadense]	5.79	5.25	4.28	0	0.69	0	5.11	0.23
map00940	Phenylpropanoid biosynthesis	0.0313589	TRINITY_DN24181_c0_g1	K09755	EC:1.14.-.-	-2.99286	down	CYP84A1	Cytochrome P450 84A1 [Ananas comosus]	0.39	1.08	1.8	2.81	4.36	4.03	1.09	3.73
map00940	Phenylpropanoid biosynthesis	0.0313589	TRINITY_DN27422_c1_g1	K01188	EC:3.2.1.21	-4.28205	down	BGLU22	PREDICTED: beta-glucosidase 22-like isoform X3 [Elaeis guineensis]	0.1	0.1	1.1	12.83	20.78	0.32	0.43	11.31
map00940	Phenylpropanoid biosynthesis	0.0313589	TRINITY_DN28253_c0_g2	K01904	EC:6.2.1.12	6.63333	up	4CL	4-coumarate-CoA ligase [Camellia sinensis]	0	6.13	3.42	0	0	0	3.18	0
map00940	Phenylpropanoid biosynthesis	0.0313589	TRINITY_DN31793_c0_g2	K09753	EC:1.2.1.44	1.86126	up	CCR1	PREDICTED: cinnamoyl-CoA reductase 1 [Elaeis guineensis]	42.11	91.92	56.47	26.42	7.97	16.94	63.5	17.11
map00940	Phenylpropanoid biosynthesis	0.0313589	TRINITY_DN35398_c0_g4	K01188	EC:3.2.1.21	-2.71852	down	GIP	hypothetical protein SOVF_206380 [Spinacia oleracea]	0.73	0.52	0.24	2.88	4.28	2.93	0.5	3.36
map00940	Phenylpropanoid biosynthesis	0.0313589	TRINITY_DN36045_c1_g1	K00430	EC:1.11.1.7	-3.1456	down	GSVIVT00037159001	Peroxidase 5 [Vitis vinifera]	0	0.3	0.75	1.96	4.16	3.44	0.35	3.19
map01040	Biosynthesis of unsaturated fatty acids	0.0452376	TRINITY_DN13957_c0_g1	K00059	EC:1.1.1.100	-9.45399	down	rdh10b	predicted protein [Hordeum vulgare subsp. vulgare]	0	0	0	0	8.67	1.15	0	3.27
map01040	Biosynthesis of unsaturated fatty acids	0.0452376	TRINITY_DN25284_c0_g2	K00507	EC:1.14.19.1	-4.17779	down	OLE1	acyl-CoA desaturase-like [Quercus suber]	1.07	0.33	0	2.08	10.16	10.81	0.47	7.68
map01040	Biosynthesis of unsaturated fatty acids	0.0452376	TRINITY_DN25284_c1_g1	K00507	EC:1.14.19.1	-5.79796	down	OLE1	predicted protein [Hordeum vulgare subsp. vulgare]	0	0.36	0	0.13	18.13	1.08	0.12	6.45
map01040	Biosynthesis of unsaturated fatty acids	0.0452376	TRINITY_DN31442_c0_g2	K10703	EC:4.2.1.134	-4.4474	down	PAS2A	very-long-chain (3R)-3-hydroxyacyl-CoA dehydratase PASTICCINO 2A [Ananas comosus]	0.4	1.55	0.55	12.79	17.05	23.16	0.83	17.67
map01040	Biosynthesis of unsaturated fatty acids	0.0452376	TRINITY_DN39397_c0_g1	K00507	EC:1.14.19.1	-7.05483	down	OLE1	acyl-CoA desaturase-like [Quercus suber]	0	0	0	1.64	4.87	0	0	2.17
map03013	RNA transport	0.0539715	TRINITY_DN13821_c0_g1	K12812	EC:3.6.4.13	-7.12492	down	SUB2	DEAD-box ATP-dependent RNA helicase 56 [Ananas comosus]	0.04	0.03	0	0.03	10.77	0.55	0.02	3.78
map03013	RNA transport	0.0539715	TRINITY_DN14985_c0_g1	K00784	EC:3.1.26.11	2.86588	up	Elac2	tRNase Z TRZ3, mitochondrial isoform X2 [Dendrobium catenatum]	5.2	12.72	12.79	1.78	1.92	0.27	10.24	1.32
map03013	RNA transport	0.0539715	TRINITY_DN15057_c1_g1	K07936	-	-7.64697	down	spi1	GTP-binding nuclear protein GSP1/Ran [Quercus suber]	0	0.81	0	1.36	19.34	23.63	0.27	14.78
map03013	RNA transport	0.0539715	TRINITY_DN15367_c1_g1	K12881	-	-10.1384	down	mlo3	PREDICTED: THO complex subunit 4A [Vitis vinifera]	0	0	0	0.06	26.65	1.26	0	9.32
map03013	RNA transport	0.0539715	TRINITY_DN15731_c0_g2	K03113	-	-8.66131	down	SUI1A	eukaryotic translation initiation factor eIF-1-like [Quercus suber]	0	0	0	0	25.59	2.22	0	9.27
map03013	RNA transport	0.0539715	TRINITY_DN15890_c3_g3	K03257	-	-6.83597	down	TIF1	predicted protein [Hordeum vulgare subsp. vulgare]	0	0.05	0.03	0.09	10.11	0.83	0.03	3.68
map03013	RNA transport	0.0539715	TRINITY_DN15890_c3_g4	K03257	-	-5.57001	down	TIF1	ATP-dependent RNA helicase eIF4A [Quercus suber]	0.21	0.36	0	0.97	14.53	15.28	0.19	10.26
map03013	RNA transport	0.0539715	TRINITY_DN15890_c3_g6	K03257	-	-9.12749	down	TIF1	ATP-dependent RNA helicase eIF4A [Quercus suber]	0	0	0	2.56	6.48	0.04	0	3.03
map03013	RNA transport	0.0539715	TRINITY_DN17833_c0_g1	K13126	-	-7.50851	down	PAB1	polyadenylate-binding protein, cytoplasmic and nuclear-like [Quercus suber]	0	0	0.03	0.06	12.28	0.49	0.01	4.28
map03013	RNA transport	0.0539715	TRINITY_DN20978_c0_g3	K03236	-	-3.51468	down	tif11	eukaryotic translation initiation factor 1A-like [Quercus suber]	0	0.92	0.51	3.27	4.56	9.06	0.48	5.63
map03013	RNA transport	0.0539715	TRINITY_DN20978_c0_g4	K03236	-	-9.02516	down	-	predicted protein [Micromonas pusilla CCMP1545]	0	0	0	0	21.59	2.51	0	8.03
map03013	RNA transport	0.0539715	TRINITY_DN22617_c0_g1	K03231	-	-6.82531	down	tef1	elongation factor 1-alpha [Hylocereus polyrhizus]	0	0.41	0.46	13.75	94.86	20.7	0.29	43.1
map03013	RNA transport	0.0539715	TRINITY_DN28481_c0_g1	K03231	-	-3.77799	down	TEF	elongation factor 1-alpha [Hylocereus polyrhizus]	0	3.16	3.55	8.56	23.22	3.53	2.24	11.77
map03013	RNA transport	0.0539715	TRINITY_DN31486_c0_g1	K14300	-	-4.35113	down	-	uncharacterized protein LOC109707784 [Ananas comosus]	0.15	0.23	2.54	8.2	11.2	6.27	0.97	8.56
map03013	RNA transport	0.0539715	TRINITY_DN35926_c1_g1	K13025	EC:3.6.4.13	-5.4276	down	TIF1	ATP-dependent RNA helicase eIF4A [Quercus suber]	0	0.25	0.18	4.95	12.07	7.47	0.14	8.16
map03013	RNA transport	0.0539715	TRINITY_DN36366_c1_g1	K03231	-	-6.40993	down	TEF1	predicted protein [Hordeum vulgare subsp. vulgare]	0.17	0.36	0.24	3.83	51.48	17.28	0.26	24.2
map03013	RNA transport	0.0539715	TRINITY_DN36366_c1_g2	K03231	-	-5.44637	down	tef-1	elongation factor 1-alpha [Hylocereus polyrhizus]	0	0.47	0	6.6	10.05	1.4	0.16	6.02
map00250	Alanine, aspartate and glutamate metabolism	0.0603533	TRINITY_DN15154_c0_g1	K00823	EC:2.6.1.19	-10.6856	down	BpOF4_10225	uncharacterized protein LOC111989914 [Quercus suber]	0	0	0	0.02	16.69	0.49	0	5.73
map00250	Alanine, aspartate and glutamate metabolism	0.0603533	TRINITY_DN22344_c1_g1	K01956	EC:6.3.5.5	-1.99285	down	ATJ11	chaperone protein dnaJ 11, chloroplastic [Phoenix dactylifera]	23.63	34.5	22.84	46.77	105.74	103.47	26.99	85.33
map00250	Alanine, aspartate and glutamate metabolism	0.0603533	TRINITY_DN23179_c1_g3	K01915	EC:6.3.1.2	-6.34999	down	GLN1	glutamine synthetase-like [Quercus suber]	0.04	0.83	0	0.28	22.21	6.69	0.29	9.73
map00250	Alanine, aspartate and glutamate metabolism	0.0603533	TRINITY_DN23179_c1_g5	K01915	EC:6.3.1.2	-7.85531	down	gln-1	glutamine synthetase-like [Quercus suber]	0	0	0	2.69	4.25	0	0	2.31
map00250	Alanine, aspartate and glutamate metabolism	0.0603533	TRINITY_DN29545_c1_g2	K01915	EC:6.3.1.2	-3.12808	down	GS1-1	PREDICTED: glutamine synthetase nodule isozyme [Musa acuminata subsp. malaccensis]	1.81	14.95	5.13	55.58	196.29	22.44	7.3	91.44
map00250	Alanine, aspartate and glutamate metabolism	0.0603533	TRINITY_DN8526_c1_g2	K11540	EC:6.3.5.5 2.1.3.2 3.5.2.3	-7.99507	down	CPA1	carbamoyl-phosphate synthase arginine-specific small chain-like [Quercus suber]	0	0	0	0	8.34	1.11	0	3.15
map00650	Butanoate metabolism	0.0727436	TRINITY_DN14969_c0_g2	K01652	EC:2.2.1.6	-9.43544	down	ILV2	acetolactate synthase catalytic subunit, mitochondrial-like [Quercus suber]	0	0	0	0.05	15.15	0.4	0	5.2
map00650	Butanoate metabolism	0.0727436	TRINITY_DN15154_c0_g1	K00823	EC:2.6.1.19	-10.6856	down	BpOF4_10225	uncharacterized protein LOC111989914 [Quercus suber]	0	0	0	0.02	16.69	0.49	0	5.73
map00650	Butanoate metabolism	0.0727436	TRINITY_DN15356_c0_g2	K01641	EC:2.3.3.10	-8.98171	down	hgsA	hydroxymethylglutaryl-CoA synthase-like [Quercus suber]	0	0	0	0	21.23	0.41	0	7.21
map00943	Isoflavonoid biosynthesis	0.0811741	TRINITY_DN34849_c0_g1	K13264	EC:2.3.1.115	-3.79263	down	-	PREDICTED: malonyl-coenzyme A:anthocyanin 3-O-glucoside-6''-O-malonyltransferase-like [Elaeis guineensis]	0.18	0.31	0.06	0.17	1.15	6.46	0.18	2.59
map00254	Aflatoxin biosynthesis	0.0811741	TRINITY_DN38960_c1_g3	K11262	EC:6.4.1.2 6.3.4.14 2.1.3.15	-1.98082	down	SBT1.7	PREDICTED: subtilisin-like protease SBT1.7 [Nelumbo nucifera]	8.27	7.4	13.15	37.09	60.69	28.3	9.61	42.03
map03040	Spliceosome	0.099634	TRINITY_DN10035_c0_g1	K12845	-	-7.09167	down	snu13	13 kDa ribonucleoprotein-associated protein-like [Quercus suber]	0	0	0	2.88	4.47	0	0	2.45
map03040	Spliceosome	0.099634	TRINITY_DN12057_c0_g2	K12897	-	-8.61693	down	SR45A	hypothetical protein SELMODRAFT_26372, partial [Selaginella moellendorffii]	0	0	0	0	7.84	0.7	0	2.85
map03040	Spliceosome	0.099634	TRINITY_DN13821_c0_g1	K12812	EC:3.6.4.13	-7.12492	down	SUB2	DEAD-box ATP-dependent RNA helicase 56 [Ananas comosus]	0.04	0.03	0	0.03	10.77	0.55	0.02	3.78
map03040	Spliceosome	0.099634	TRINITY_DN15263_c0_g1	K12741	-	-6.99605	down	RAB15	PREDICTED: glycine-rich RNA-binding protein 2, mitochondrial-like [Nicotiana sylvestris]	0	0	0.09	0	22.02	1.85	0.03	7.96
map03040	Spliceosome	0.099634	TRINITY_DN15367_c1_g1	K12881	-	-10.1384	down	mlo3	PREDICTED: THO complex subunit 4A [Vitis vinifera]	0	0	0	0.06	26.65	1.26	0	9.32
map03040	Spliceosome	0.099634	TRINITY_DN15848_c1_g1	K03283	-	-5.61399	down	SSB1	ribosome-associated molecular chaperone SSB1 [Quercus suber]	0	0.13	0	2.18	4.22	0.19	0.04	2.2
map03040	Spliceosome	0.099634	TRINITY_DN15848_c1_g4	K03283	-	-6.96991	down	SSB	ribosome-associated molecular chaperone SSB1 [Quercus suber]	0	0.05	0	2.87	3.59	14.5	0.02	6.99
map03040	Spliceosome	0.099634	TRINITY_DN15848_c2_g1	K03283	-	-7.80907	down	sks2	ribosome-associated molecular chaperone SSB1 [Quercus suber]	0	0	0.06	0.08	18.74	0.69	0.02	6.5
map03040	Spliceosome	0.099634	TRINITY_DN16435_c0_g2	K12823	EC:3.6.4.13	-7.23257	down	DBP2	ATP-dependent RNA helicase DBP2-like [Quercus suber]	0	0	0	2.74	8.07	0	0	3.6
map03040	Spliceosome	0.099634	TRINITY_DN16435_c4_g1	K12823	EC:3.6.4.13	-7.29777	down	DBP2	ATP-dependent RNA helicase DBP2-like [Quercus suber]	0.03	0.14	0	0.04	25.35	1.49	0.06	8.96
map03040	Spliceosome	0.099634	TRINITY_DN17087_c0_g2	K03283	-	-6.29665	down	SSB	ribosome-associated molecular chaperone SSB1 [Quercus suber]	0	0.34	0.07	0.84	25	10.65	0.14	12.16
map03040	Spliceosome	0.099634	TRINITY_DN25326_c0_g1	K03283	-	-2.16064	down	MED37C	Heat shock cognate 70 kDa protein [Ananas comosus]	114.72	62.05	38.59	301.42	516.3	280.39	71.79	366.04
map03040	Spliceosome	0.099634	TRINITY_DN29687_c2_g1	K03283	-	-4.91599	down	HSS1	heat shock 70 kDa protein 2 isoform X3 [Quercus suber]	0	0.69	0.66	1.54	31.02	2.21	0.45	11.59
map03040	Spliceosome	0.099634	TRINITY_DN34926_c2_g1	K12741	-	-6.55862	down	RBG2	glycine-rich RNA-binding, abscisic acid-inducible protein-like [Quercus suber]	0	0	0	10.32	10.46	0	0	6.93
map03040	Spliceosome	0.099634	TRINITY_DN35926_c1_g1	K13025	EC:3.6.4.13	-5.4276	down	TIF1	ATP-dependent RNA helicase eIF4A [Quercus suber]	0	0.25	0.18	4.95	12.07	7.47	0.14	8.16
map03040	Spliceosome	0.099634	TRINITY_DN36695_c0_g2	K12900	-	-2.38685	down	ERF114	hypothetical protein BHE74_00004104 [Ensete ventricosum]	3.35	8.02	7.05	25.08	27.11	28	6.14	26.73
map03040	Spliceosome	0.099634	TRINITY_DN7797_c1_g1	K12845	-	-8.58246	down	SNU13	hypothetical protein CRG98_003878 [Punica granatum]	0	0	0	0.53	25.97	2.64	0	9.71
map00902	Monoterpenoid biosynthesis	0.131603	TRINITY_DN38340_c0_g1	K07385	EC:4.2.3.108	-3.34594	down	-	PREDICTED: (-)-alpha-terpineol synthase [Vitis vinifera]	1.17	0.49	0.39	7.95	11.7	4.52	0.68	8.06
map04144	Endocytosis	0.132697	TRINITY_DN13929_c0_g2	K07904	-	-8.53425	down	RAB11A	ras-related protein Rab-11A-like [Quercus suber]	0	0	0	0	8.52	0.95	0	3.16
map04144	Endocytosis	0.132697	TRINITY_DN15848_c1_g1	K03283	-	-5.61399	down	SSB1	ribosome-associated molecular chaperone SSB1 [Quercus suber]	0	0.13	0	2.18	4.22	0.19	0.04	2.2
map04144	Endocytosis	0.132697	TRINITY_DN15848_c1_g4	K03283	-	-6.96991	down	SSB	ribosome-associated molecular chaperone SSB1 [Quercus suber]	0	0.05	0	2.87	3.59	14.5	0.02	6.99
map04144	Endocytosis	0.132697	TRINITY_DN15848_c2_g1	K03283	-	-7.80907	down	sks2	ribosome-associated molecular chaperone SSB1 [Quercus suber]	0	0	0.06	0.08	18.74	0.69	0.02	6.5
map04144	Endocytosis	0.132697	TRINITY_DN15989_c1_g1	K07901	-	-6.46176	down	ypt2	GTP-binding protein ypt2-like [Quercus suber]	0	0	0.71	0.24	15.37	1.12	0.24	5.58
map04144	Endocytosis	0.132697	TRINITY_DN16704_c0_g1	K07937	-	-5.47012	down	ARF	ADP-ribosylation factor [Quercus suber]	0	0.8	0.09	0.07	37.57	2.53	0.3	13.39
map04144	Endocytosis	0.132697	TRINITY_DN16704_c0_g2	K07937	-	-5.602	down	ARF	ADP-ribosylation factor [Quercus suber]	0	0.24	0.16	7.45	19.15	7.53	0.13	11.38
map04144	Endocytosis	0.132697	TRINITY_DN17087_c0_g2	K03283	-	-6.29665	down	SSB	ribosome-associated molecular chaperone SSB1 [Quercus suber]	0	0.34	0.07	0.84	25	10.65	0.14	12.16
map04144	Endocytosis	0.132697	TRINITY_DN25326_c0_g1	K03283	-	-2.16064	down	MED37C	Heat shock cognate 70 kDa protein [Ananas comosus]	114.72	62.05	38.59	301.42	516.3	280.39	71.79	366.04
map04144	Endocytosis	0.132697	TRINITY_DN27802_c0_g1	K12472	-	-6.71337	down	BURP3	BURP domain protein RD22-like [Abrus precatorius]	0	0	0	7.03	4.36	0	0	3.8
map04144	Endocytosis	0.132697	TRINITY_DN29687_c2_g1	K03283	-	-4.91599	down	HSS1	heat shock 70 kDa protein 2 isoform X3 [Quercus suber]	0	0.69	0.66	1.54	31.02	2.21	0.45	11.59
map04144	Endocytosis	0.132697	TRINITY_DN31968_c1_g3	K01528	EC:3.6.5.5	-3.45224	down	-	hypothetical protein VITISV_016007 [Vitis vinifera]	5.04	1.48	0.02	1.68	6.67	1.15	2.18	3.17
map04144	Endocytosis	0.132697	TRINITY_DN39246_c0_g1	K07889	-	-8.74987	down	RAB5B	vacuolar protein sorting-associated protein 21-like [Quercus suber]	0	0	0	0.04	5.75	0.84	0	2.21
map00195	Photosynthesis	0.162051	TRINITY_DN20788_c0_g1	K02108	-	-2.4281	down	-	hypothetical protein BVRB_041110, partial [Beta vulgaris subsp. vulgaris]	3.95	7.27	5.85	53.51	63.43	32.03	5.69	49.66
map00195	Photosynthesis	0.162051	TRINITY_DN27808_c1_g1	K02108	-	-8.35409	down	-	hypothetical protein BVRB_036700 [Beta vulgaris subsp. vulgaris]	0	0	0	7.83	14.47	8.54	0	10.28
map00195	Photosynthesis	0.162051	TRINITY_DN37396_c0_g1	K02108	-	-2.58587	down	-	hypothetical protein BVRB_041110, partial [Beta vulgaris subsp. vulgaris]	3.51	3.46	1.94	20.3	26.63	13.33	2.97	20.09
map04933	AGE-RAGE signaling pathway in diabetic complications	0.168863	TRINITY_DN15448_c1_g1	K04392	-	-5.45531	down	rhoA	GTP-binding protein rhoA-like [Quercus suber]	0	0.35	0.28	0.31	24.66	4.12	0.21	9.7
map04933	AGE-RAGE signaling pathway in diabetic complications	0.168863	TRINITY_DN25535_c0_g1	K06236	-	-3.38432	down	PHL5	myb family transcription factor PHL5-like isoform X2 [Phoenix dactylifera]	0.25	0.3	0.19	4.34	2.82	1.42	0.25	2.86
map04933	AGE-RAGE signaling pathway in diabetic complications	0.168863	TRINITY_DN29374_c1_g2	K04392	-	7.12267	up	RAC1	Rac-like GTP-binding protein 2 [Triticum urartu]	0.29	4.15	2.44	0	0	0	2.29	0
map04145	Phagosome	0.19614	TRINITY_DN14174_c0_g1	K02155	-	-8.50802	down	VMA3	V-type proton ATPase 16 kDa proteolipid subunit [Quercus suber]	0	0	0	0.09	18.98	1.92	0	7
map04145	Phagosome	0.19614	TRINITY_DN15448_c1_g1	K04392	-	-5.45531	down	rhoA	GTP-binding protein rhoA-like [Quercus suber]	0	0.35	0.28	0.31	24.66	4.12	0.21	9.7
map04145	Phagosome	0.19614	TRINITY_DN16211_c0_g1	K10956	-	-9.92743	down	sec-61	protein transport protein SEC61 subunit alpha-like [Quercus suber]	0	0	0	0.07	9.4	0.78	0	3.42
map04145	Phagosome	0.19614	TRINITY_DN22727_c0_g1	K07374	-	-7.70248	down	TUB-1A	predicted protein [Hordeum vulgare subsp. vulgare]	0	0.03	0	0	7.12	0.87	0.01	2.66
map04145	Phagosome	0.19614	TRINITY_DN23929_c0_g1	K07375	-	-8.04313	down	CC1G_04743	beta-1 tubulin [Dendrobium catenatum]	0	0.03	0.03	0.12	16.73	0.75	0.02	5.87
map04145	Phagosome	0.19614	TRINITY_DN29374_c1_g2	K04392	-	7.12267	up	RAC1	Rac-like GTP-binding protein 2 [Triticum urartu]	0.29	4.15	2.44	0	0	0	2.29	0
map04145	Phagosome	0.19614	TRINITY_DN39246_c0_g1	K07889	-	-8.74987	down	RAB5B	vacuolar protein sorting-associated protein 21-like [Quercus suber]	0	0	0	0.04	5.75	0.84	0	2.21
map00524	Neomycin, kanamycin and gentamicin biosynthesis	0.202114	TRINITY_DN33862_c0_g1	K00844	EC:2.7.1.1	-2.06923	down	HXK2	hexokinase [Citrus sinensis]	2.77	8.06	6.27	24.18	41.05	15.88	5.7	27.04
map00290	Valine, leucine and isoleucine biosynthesis	0.202793	TRINITY_DN13473_c0_g3	K00053	EC:1.1.1.86	-5.29882	down	ilv-2	ketol-acid reductoisomerase, mitochondrial-like [Quercus suber]	0	0	0.5	0.84	9.95	16.21	0.17	9
map00290	Valine, leucine and isoleucine biosynthesis	0.202793	TRINITY_DN14969_c0_g2	K01652	EC:2.2.1.6	-9.43544	down	ILV2	acetolactate synthase catalytic subunit, mitochondrial-like [Quercus suber]	0	0	0	0.05	15.15	0.4	0	5.2
map00072	Synthesis and degradation of ketone bodies	0.245917	TRINITY_DN15356_c0_g2	K01641	EC:2.3.3.10	-8.98171	down	hgsA	hydroxymethylglutaryl-CoA synthase-like [Quercus suber]	0	0	0	0	21.23	0.41	0	7.21
map00905	Brassinosteroid biosynthesis	0.25443	TRINITY_DN25729_c0_g4	K09589	EC:1.14.-.-	-6.51995	down	CYP90D1	PREDICTED: cytochrome P450 90D2-like isoform X4 [Musa acuminata subsp. malaccensis]	0	0	0	9.3	9.94	1.16	0	6.8
map00905	Brassinosteroid biosynthesis	0.25443	TRINITY_DN25729_c0_g7	K12638	EC:1.14.13.112	-4.58533	down	CYP90D2	Cytochrome P450 [Macleaya cordata]	0.07	0.19	0	2.18	4.07	0.69	0.09	2.31
map00740	Riboflavin metabolism	0.25443	TRINITY_DN32673_c0_g1	K20860	EC:3.1.3.102 3.1.3.104	-3.17828	down	-	uncharacterized protein LOC110098496 [Dendrobium catenatum]	0.86	11.68	6.5	62.93	70.04	28.87	6.35	53.95
map00740	Riboflavin metabolism	0.25443	TRINITY_DN32673_c0_g2	K20860	EC:3.1.3.102 3.1.3.104	-2.45653	down	-	PREDICTED: uncharacterized protein LOC105051407 isoform X1 [Elaeis guineensis]	2.03	4.83	4.29	27.17	21.77	5.89	3.72	18.28
map00220	Arginine biosynthesis	0.255709	TRINITY_DN23179_c1_g3	K01915	EC:6.3.1.2	-6.34999	down	GLN1	glutamine synthetase-like [Quercus suber]	0.04	0.83	0	0.28	22.21	6.69	0.29	9.73
map00220	Arginine biosynthesis	0.255709	TRINITY_DN23179_c1_g5	K01915	EC:6.3.1.2	-7.85531	down	gln-1	glutamine synthetase-like [Quercus suber]	0	0	0	2.69	4.25	0	0	2.31
map00220	Arginine biosynthesis	0.255709	TRINITY_DN29545_c1_g2	K01915	EC:6.3.1.2	-3.12808	down	GS1-1	PREDICTED: glutamine synthetase nodule isozyme [Musa acuminata subsp. malaccensis]	1.81	14.95	5.13	55.58	196.29	22.44	7.3	91.44
map00010	Glycolysis / Gluconeogenesis	0.262387	TRINITY_DN14364_c3_g5	K00134	EC:1.2.1.12	-9.67171	down	SUB8	alkaline protease 2-like [Quercus suber]	0	0	0	0	15.29	0.89	0	5.39
map00010	Glycolysis / Gluconeogenesis	0.262387	TRINITY_DN16084_c1_g1	K00134	EC:1.2.1.12	-6.96688	down	GPD	glyceraldehyde-3-phosphate dehydrogenase, cytosolic [Zea mays]	0	0	0.05	0	7.82	0.74	0.02	2.85
map00010	Glycolysis / Gluconeogenesis	0.262387	TRINITY_DN16303_c2_g5	K01610	EC:4.1.1.49	-4.07739	down	acu-6	predicted protein [Hordeum vulgare subsp. vulgare]	0	0.38	0.07	0.41	3.25	16.1	0.15	6.59
map00010	Glycolysis / Gluconeogenesis	0.262387	TRINITY_DN16324_c0_g4	K00134	EC:1.2.1.12	-9.28285	down	psp3	LOW QUALITY PROTEIN: alkaline protease 2-like [Quercus suber]	0	0	0	0.03	5.87	0.86	0	2.25
map00010	Glycolysis / Gluconeogenesis	0.262387	TRINITY_DN22167_c1_g1	K00128	EC:1.2.1.3	-5.91594	down	CLAH10	aldehyde dehydrogenase [Quercus suber]	0.02	0.08	0.05	0.02	0.27	9.47	0.05	3.25
map00010	Glycolysis / Gluconeogenesis	0.262387	TRINITY_DN26363_c1_g1	K00873	EC:2.7.1.40	7.94203	up	-	Pyruvate kinase [Macleaya cordata]	21.84	4.45	3.43	0	0	0	9.91	0
map00010	Glycolysis / Gluconeogenesis	0.262387	TRINITY_DN33580_c1_g2	K00873	EC:2.7.1.40	-5.85856	down	-	-	0	0.57	0	11.7	12.84	22.02	0.19	15.52
map00010	Glycolysis / Gluconeogenesis	0.262387	TRINITY_DN33862_c0_g1	K00844	EC:2.7.1.1	-2.06923	down	HXK2	hexokinase [Citrus sinensis]	2.77	8.06	6.27	24.18	41.05	15.88	5.7	27.04
map00260	Glycine, serine and threonine metabolism	0.265903	TRINITY_DN13340_c0_g1	K01758	EC:4.4.1.1	-7.02035	down	cth-2	cystathionine gamma-lyase [Dorcoceras hygrometricum]	0	0	0	0	2.87	6.32	0	3.06
map00260	Glycine, serine and threonine metabolism	0.265903	TRINITY_DN13340_c0_g2	K01758	EC:4.4.1.1	-6.77304	down	cysA	cystathionine gamma-lyase [Dorcoceras hygrometricum]	0	0	0	0	4.69	7.92	0	4.2
map00260	Glycine, serine and threonine metabolism	0.265903	TRINITY_DN317_c0_g1	K01697	EC:4.2.1.22	-9.94033	down	CBSL	cystathionine beta-synthase-like [Quercus suber]	0	0	0	0	11.44	0.74	0	4.06
map00260	Glycine, serine and threonine metabolism	0.265903	TRINITY_DN35146_c0_g3	K00600	EC:2.1.2.1	-9.05007	down	SHM4	serine hydroxymethyltransferase 4-like [Hevea brasiliensis]	0	0	0	0	5.86	0.41	0	2.09
map00410	beta-Alanine metabolism	0.285994	TRINITY_DN11939_c0_g2	K00797	EC:2.5.1.16	-7.09616	down	spe-3	spermidine synthase-like [Quercus suber]	0	0	0	6.61	9.06	1.3	0	5.66
map00410	beta-Alanine metabolism	0.285994	TRINITY_DN15154_c0_g1	K00823	EC:2.6.1.19	-10.6856	down	BpOF4_10225	uncharacterized protein LOC111989914 [Quercus suber]	0	0	0	0.02	16.69	0.49	0	5.73
map00410	beta-Alanine metabolism	0.285994	TRINITY_DN22167_c1_g1	K00128	EC:1.2.1.3	-5.91594	down	CLAH10	aldehyde dehydrogenase [Quercus suber]	0.02	0.08	0.05	0.02	0.27	9.47	0.05	3.25
map00333	Prodigiosin biosyntheses	0.28732	TRINITY_DN13957_c0_g1	K00059	EC:1.1.1.100	-9.45399	down	rdh10b	predicted protein [Hordeum vulgare subsp. vulgare]	0	0	0	0	8.67	1.15	0	3.27
map00660	C5-Branched dibasic acid metabolism	0.28732	TRINITY_DN14969_c0_g2	K01652	EC:2.2.1.6	-9.43544	down	ILV2	acetolactate synthase catalytic subunit, mitochondrial-like [Quercus suber]	0	0	0	0.05	15.15	0.4	0	5.2
map00592	alpha-Linolenic acid metabolism	0.29074	TRINITY_DN18852_c0_g1	K08241	EC:2.1.1.141	-2.70961	down	JMT	jasmonate O-methyltransferase-like [Olea europaea var. sylvestris]	1	0.33	0.99	6.52	13.78	4.81	0.77	8.37
map00592	alpha-Linolenic acid metabolism	0.29074	TRINITY_DN31169_c1_g2	K10529	EC:1.-.-.-	-3.00117	down	DOX1	PREDICTED: alpha-dioxygenase 1-like [Musa acuminata subsp. malaccensis]	2.85	17.68	5.87	11.55	13.65	81.06	8.8	35.42
map00592	alpha-Linolenic acid metabolism	0.29074	TRINITY_DN33068_c1_g1	K00454	EC:1.13.11.12	-3.83777	down	Os03g0179900	PREDICTED: putative lipoxygenase 5 [Elaeis guineensis]	0.29	0.46	0.36	1.22	6.22	17.38	0.37	8.27
map00592	alpha-Linolenic acid metabolism	0.29074	TRINITY_DN38073_c1_g2	K00454	EC:1.13.11.12	-5.76255	down	LOX3.1	hypothetical protein DCAR_016115 [Daucus carota subsp. sativus]	0.85	0.66	0	1.37	12.46	53.99	0.5	22.61
map00780	Biotin metabolism	0.295962	TRINITY_DN13957_c0_g1	K00059	EC:1.1.1.100	-9.45399	down	rdh10b	predicted protein [Hordeum vulgare subsp. vulgare]	0	0	0	0	8.67	1.15	0	3.27
map00780	Biotin metabolism	0.295962	TRINITY_DN39065_c0_g1	K00652	EC:2.3.1.47	-3.72691	down	BIOF	8-amino-7-oxononanoate synthase isoform X1 [Phoenix dactylifera]	2.44	7.13	1.98	30.64	34.72	31.48	3.85	32.28
map00450	Selenocompound metabolism	0.308892	TRINITY_DN13340_c0_g1	K01758	EC:4.4.1.1	-7.02035	down	cth-2	cystathionine gamma-lyase [Dorcoceras hygrometricum]	0	0	0	0	2.87	6.32	0	3.06
map00450	Selenocompound metabolism	0.308892	TRINITY_DN13340_c0_g2	K01758	EC:4.4.1.1	-6.77304	down	cysA	cystathionine gamma-lyase [Dorcoceras hygrometricum]	0	0	0	0	4.69	7.92	0	4.2
map00450	Selenocompound metabolism	0.308892	TRINITY_DN14772_c0_g2	K00549	EC:2.1.1.14	-7.3642	down	met26	predicted protein [Hordeum vulgare subsp. vulgare]	0	0	0.06	0.26	7.76	0.5	0.02	2.84
map00710	Carbon fixation in photosynthetic organisms	0.315873	TRINITY_DN14364_c3_g5	K00134	EC:1.2.1.12	-9.67171	down	SUB8	alkaline protease 2-like [Quercus suber]	0	0	0	0	15.29	0.89	0	5.39
map00710	Carbon fixation in photosynthetic organisms	0.315873	TRINITY_DN16084_c1_g1	K00134	EC:1.2.1.12	-6.96688	down	GPD	glyceraldehyde-3-phosphate dehydrogenase, cytosolic [Zea mays]	0	0	0.05	0	7.82	0.74	0.02	2.85
map00710	Carbon fixation in photosynthetic organisms	0.315873	TRINITY_DN16303_c2_g5	K01610	EC:4.1.1.49	-4.07739	down	acu-6	predicted protein [Hordeum vulgare subsp. vulgare]	0	0.38	0.07	0.41	3.25	16.1	0.15	6.59
map00710	Carbon fixation in photosynthetic organisms	0.315873	TRINITY_DN16324_c0_g4	K00134	EC:1.2.1.12	-9.28285	down	psp3	LOW QUALITY PROTEIN: alkaline protease 2-like [Quercus suber]	0	0	0	0.03	5.87	0.86	0	2.25
map00591	Linoleic acid metabolism	0.316622	TRINITY_DN33068_c1_g1	K00454	EC:1.13.11.12	-3.83777	down	Os03g0179900	PREDICTED: putative lipoxygenase 5 [Elaeis guineensis]	0.29	0.46	0.36	1.22	6.22	17.38	0.37	8.27
map00591	Linoleic acid metabolism	0.316622	TRINITY_DN38073_c1_g2	K00454	EC:1.13.11.12	-5.76255	down	LOX3.1	hypothetical protein DCAR_016115 [Daucus carota subsp. sativus]	0.85	0.66	0	1.37	12.46	53.99	0.5	22.61
map00062	Fatty acid elongation	0.326902	TRINITY_DN16590_c0_g1	K16339	EC:3.1.2.2	-10.3999	down	SPAPB2B4.06	uncharacterized protein CAWG_04269, mitochondrial-like [Quercus suber]	0	0	0	0.04	19.89	1.08	0	7
map00062	Fatty acid elongation	0.326902	TRINITY_DN31442_c0_g2	K10703	EC:4.2.1.134	-4.4474	down	PAS2A	very-long-chain (3R)-3-hydroxyacyl-CoA dehydratase PASTICCINO 2A [Ananas comosus]	0.4	1.55	0.55	12.79	17.05	23.16	0.83	17.67
map00910	Nitrogen metabolism	0.331849	TRINITY_DN23179_c1_g3	K01915	EC:6.3.1.2	-6.34999	down	GLN1	glutamine synthetase-like [Quercus suber]	0.04	0.83	0	0.28	22.21	6.69	0.29	9.73
map00910	Nitrogen metabolism	0.331849	TRINITY_DN23179_c1_g5	K01915	EC:6.3.1.2	-7.85531	down	gln-1	glutamine synthetase-like [Quercus suber]	0	0	0	2.69	4.25	0	0	2.31
map00910	Nitrogen metabolism	0.331849	TRINITY_DN29545_c1_g2	K01915	EC:6.3.1.2	-3.12808	down	GS1-1	PREDICTED: glutamine synthetase nodule isozyme [Musa acuminata subsp. malaccensis]	1.81	14.95	5.13	55.58	196.29	22.44	7.3	91.44
map00770	Pantothenate and CoA biosynthesis	0.33714	TRINITY_DN13473_c0_g3	K00053	EC:1.1.1.86	-5.29882	down	ilv-2	ketol-acid reductoisomerase, mitochondrial-like [Quercus suber]	0	0	0.5	0.84	9.95	16.21	0.17	9
map00770	Pantothenate and CoA biosynthesis	0.33714	TRINITY_DN14969_c0_g2	K01652	EC:2.2.1.6	-9.43544	down	ILV2	acetolactate synthase catalytic subunit, mitochondrial-like [Quercus suber]	0	0	0	0.05	15.15	0.4	0	5.2
map00903	Limonene and pinene degradation	0.363443	TRINITY_DN22167_c1_g1	K00128	EC:1.2.1.3	-5.91594	down	CLAH10	aldehyde dehydrogenase [Quercus suber]	0.02	0.08	0.05	0.02	0.27	9.47	0.05	3.25
map00270	Cysteine and methionine metabolism	0.380497	TRINITY_DN11939_c0_g2	K00797	EC:2.5.1.16	-7.09616	down	spe-3	spermidine synthase-like [Quercus suber]	0	0	0	6.61	9.06	1.3	0	5.66
map00270	Cysteine and methionine metabolism	0.380497	TRINITY_DN13340_c0_g1	K01758	EC:4.4.1.1	-7.02035	down	cth-2	cystathionine gamma-lyase [Dorcoceras hygrometricum]	0	0	0	0	2.87	6.32	0	3.06
map00270	Cysteine and methionine metabolism	0.380497	TRINITY_DN13340_c0_g2	K01758	EC:4.4.1.1	-6.77304	down	cysA	cystathionine gamma-lyase [Dorcoceras hygrometricum]	0	0	0	0	4.69	7.92	0	4.2
map00270	Cysteine and methionine metabolism	0.380497	TRINITY_DN14772_c0_g2	K00549	EC:2.1.1.14	-7.3642	down	met26	predicted protein [Hordeum vulgare subsp. vulgare]	0	0	0.06	0.26	7.76	0.5	0.02	2.84
map00270	Cysteine and methionine metabolism	0.380497	TRINITY_DN16139_c4_g3	K00789	EC:2.5.1.6	-9.5873	down	sam1	S-adenosylmethionine synthase [Quercus suber]	0	0	0	0.02	7.57	0.64	0	2.74
map00270	Cysteine and methionine metabolism	0.380497	TRINITY_DN317_c0_g1	K01697	EC:4.2.1.22	-9.94033	down	CBSL	cystathionine beta-synthase-like [Quercus suber]	0	0	0	0	11.44	0.74	0	4.06
map00944	Flavone and flavonol biosynthesis	0.381171	TRINITY_DN34849_c0_g1	K13264	EC:2.3.1.115	-3.79263	down	-	PREDICTED: malonyl-coenzyme A:anthocyanin 3-O-glucoside-6''-O-malonyltransferase-like [Elaeis guineensis]	0.18	0.31	0.06	0.17	1.15	6.46	0.18	2.59
map00020	Citrate cycle (TCA cycle)	0.385534	TRINITY_DN16303_c2_g5	K01610	EC:4.1.1.49	-4.07739	down	acu-6	predicted protein [Hordeum vulgare subsp. vulgare]	0	0.38	0.07	0.41	3.25	16.1	0.15	6.59
map00020	Citrate cycle (TCA cycle)	0.385534	TRINITY_DN18803_c0_g1	K01681	EC:4.2.1.3	-8.16481	down	acoA	predicted protein [Hordeum vulgare subsp. vulgare]	0	0.02	0	0.18	9.57	0.51	0.01	3.42
map00020	Citrate cycle (TCA cycle)	0.385534	TRINITY_DN20988_c0_g1	K01647	EC:2.3.3.1	-5.93916	down	cit-1	citrate synthase, mitochondrial-like [Quercus suber]	0	0.09	0	2.44	4.1	0.09	0.03	2.21
map00020	Citrate cycle (TCA cycle)	0.385534	TRINITY_DN20988_c1_g1	K01647	EC:2.3.3.1	-9.53983	down	cit-1	citrate synthase, mitochondrial-like [Quercus suber]	0	0	0	0	10.69	1.2	0	3.96
map03015	mRNA surveillance pathway	0.418067	TRINITY_DN12754_c0_g1	K14411	-	-7.14146	down	Rbp6	protein gar2-like [Quercus suber]	0	0	0	3.48	6.22	0	0	3.23
map03015	mRNA surveillance pathway	0.418067	TRINITY_DN13821_c0_g1	K12812	EC:3.6.4.13	-7.12492	down	SUB2	DEAD-box ATP-dependent RNA helicase 56 [Ananas comosus]	0.04	0.03	0	0.03	10.77	0.55	0.02	3.78
map03015	mRNA surveillance pathway	0.418067	TRINITY_DN15367_c1_g1	K12881	-	-10.1384	down	mlo3	PREDICTED: THO complex subunit 4A [Vitis vinifera]	0	0	0	0.06	26.65	1.26	0	9.32
map03015	mRNA surveillance pathway	0.418067	TRINITY_DN17489_c1_g2	K06269	EC:3.1.3.16	-9.92388	down	bimG	PREDICTED: serine/threonine-protein phosphatase PP1 isoform X1 [Pyrus x bretschneideri]	0	0	0	0.62	17.18	0.93	0	6.24
map03015	mRNA surveillance pathway	0.418067	TRINITY_DN17833_c0_g1	K13126	-	-7.50851	down	PAB1	polyadenylate-binding protein, cytoplasmic and nuclear-like [Quercus suber]	0	0	0.03	0.06	12.28	0.49	0.01	4.28
map03015	mRNA surveillance pathway	0.418067	TRINITY_DN35926_c1_g1	K13025	EC:3.6.4.13	-5.4276	down	TIF1	ATP-dependent RNA helicase eIF4A [Quercus suber]	0	0.25	0.18	4.95	12.07	7.47	0.14	8.16
map03015	mRNA surveillance pathway	0.418067	TRINITY_DN8913_c0_g1	K04382	EC:3.1.3.16	-7.27264	down	PP2A1	serine/threonine-protein phosphatase PP2A catalytic subunit [Papaver somniferum]	0	0	0	0	20.09	5.32	0	8.47
map00052	Galactose metabolism	0.444019	TRINITY_DN14164_c0_g2	K00963	EC:2.7.7.9	-8.60999	down	fyu1	probable UTP--glucose-1-phosphate uridylyltransferase [Quercus suber]	0	0	0	0.56	6.04	0.04	0	2.21
map00052	Galactose metabolism	0.444019	TRINITY_DN17964_c0_g2	K06617	EC:2.4.1.82	-3.14411	down	RFS	Raffinose synthase [Corchorus olitorius]	0.29	1.88	0.6	3.24	7.68	11.25	0.92	7.39
map00052	Galactose metabolism	0.444019	TRINITY_DN33862_c0_g1	K00844	EC:2.7.1.1	-2.06923	down	HXK2	hexokinase [Citrus sinensis]	2.77	8.06	6.27	24.18	41.05	15.88	5.7	27.04
map00052	Galactose metabolism	0.444019	TRINITY_DN34691_c0_g1	K06617	EC:2.4.1.82	-3.587	down	RFS6	PREDICTED: probable galactinol--sucrose galactosyltransferase 6 [Elaeis guineensis]	0.54	7.48	2.7	36.46	36.74	5.49	3.57	26.23
map00052	Galactose metabolism	0.444019	TRINITY_DN37139_c0_g1	K01187	EC:3.2.1.20	-3.2433	down	MEE23	hypothetical protein BHE74_00059292 [Ensete ventricosum]	0.59	0.93	0.63	5.07	11.94	2.89	0.72	6.63
map00909	Sesquiterpenoid and triterpenoid biosynthesis	0.462685	TRINITY_DN18610_c1_g1	K15803	EC:4.2.3.75	-3.65487	down	VIT_19s0014g04930	(-)-germacrene D synthase-like isoform X2 [Citrus sinensis]	2.49	3.12	4.43	6.49	7.2	45.73	3.35	19.81
map00640	Propanoate metabolism	0.464297	TRINITY_DN15154_c0_g1	K00823	EC:2.6.1.19	-10.6856	down	BpOF4_10225	uncharacterized protein LOC111989914 [Quercus suber]	0	0	0	0.02	16.69	0.49	0	5.73
map00640	Propanoate metabolism	0.464297	TRINITY_DN38960_c1_g3	K11262	EC:6.4.1.2 6.3.4.14 2.1.3.15	-1.98082	down	SBT1.7	PREDICTED: subtilisin-like protease SBT1.7 [Nelumbo nucifera]	8.27	7.4	13.15	37.09	60.69	28.3	9.61	42.03
map00620	Pyruvate metabolism	0.465702	TRINITY_DN16303_c2_g5	K01610	EC:4.1.1.49	-4.07739	down	acu-6	predicted protein [Hordeum vulgare subsp. vulgare]	0	0.38	0.07	0.41	3.25	16.1	0.15	6.59
map00620	Pyruvate metabolism	0.465702	TRINITY_DN22167_c1_g1	K00128	EC:1.2.1.3	-5.91594	down	CLAH10	aldehyde dehydrogenase [Quercus suber]	0.02	0.08	0.05	0.02	0.27	9.47	0.05	3.25
map00620	Pyruvate metabolism	0.465702	TRINITY_DN26363_c1_g1	K00873	EC:2.7.1.40	7.94203	up	-	Pyruvate kinase [Macleaya cordata]	21.84	4.45	3.43	0	0	0	9.91	0
map00620	Pyruvate metabolism	0.465702	TRINITY_DN33580_c1_g2	K00873	EC:2.7.1.40	-5.85856	down	-	-	0	0.57	0	11.7	12.84	22.02	0.19	15.52
map00620	Pyruvate metabolism	0.465702	TRINITY_DN38960_c1_g3	K11262	EC:6.4.1.2 6.3.4.14 2.1.3.15	-1.98082	down	SBT1.7	PREDICTED: subtilisin-like protease SBT1.7 [Nelumbo nucifera]	8.27	7.4	13.15	37.09	60.69	28.3	9.61	42.03
map03008	Ribosome biogenesis in eukaryotes	0.493658	TRINITY_DN10035_c0_g1	K12845	-	-7.09167	down	snu13	13 kDa ribonucleoprotein-associated protein-like [Quercus suber]	0	0	0	2.88	4.47	0	0	2.45
map03008	Ribosome biogenesis in eukaryotes	0.493658	TRINITY_DN15057_c1_g1	K07936	-	-7.64697	down	spi1	GTP-binding nuclear protein GSP1/Ran [Quercus suber]	0	0.81	0	1.36	19.34	23.63	0.27	14.78
map03008	Ribosome biogenesis in eukaryotes	0.493658	TRINITY_DN2283_c0_g1	K14564	-	-7.63592	down	nop56	nucleolar protein 56-like [Quercus suber]	0	0	0	2.94	4.85	0	0	2.6
map03008	Ribosome biogenesis in eukaryotes	0.493658	TRINITY_DN28241_c2_g2	K14563	EC:2.1.1.-	-8.99743	down	NOP1	predicted protein [Hordeum vulgare subsp. vulgare]	0	0	0	0	25.87	3.24	0	9.7
map03008	Ribosome biogenesis in eukaryotes	0.493658	TRINITY_DN34340_c0_g2	K07178	EC:2.7.11.1	-3.54192	down	-	PREDICTED: serine/threonine-protein kinase RIO1-like isoform X1 [Nelumbo nucifera]	2.96	1.18	2.63	11.6	8.27	4.87	2.26	8.25
map03008	Ribosome biogenesis in eukaryotes	0.493658	TRINITY_DN7797_c1_g1	K12845	-	-8.58246	down	SNU13	hypothetical protein CRG98_003878 [Punica granatum]	0	0	0	0.53	25.97	2.64	0	9.71
map00040	Pentose and glucuronate interconversions	0.50856	TRINITY_DN14164_c0_g2	K00963	EC:2.7.7.9	-8.60999	down	fyu1	probable UTP--glucose-1-phosphate uridylyltransferase [Quercus suber]	0	0	0	0.56	6.04	0.04	0	2.21
map00040	Pentose and glucuronate interconversions	0.50856	TRINITY_DN16749_c1_g2	K01051	EC:3.1.1.11	-2.40919	down	-	pectinesterase inhibitor 9-like [Phalaenopsis equestris]	4.26	1.61	9.44	41.8	32.94	9	5.1	27.91
map00040	Pentose and glucuronate interconversions	0.50856	TRINITY_DN19652_c1_g3	K01051	EC:3.1.1.11	4.49346	up	PME16	PREDICTED: pectinesterase-like [Elaeis guineensis]	0.77	0.35	8	0.03	0.14	0.24	3.04	0.14
map00040	Pentose and glucuronate interconversions	0.50856	TRINITY_DN38271_c0_g4	K01051	EC:3.1.1.11	-2.54157	down	PME32	pectinesterase/pectinesterase inhibitor PPE8B-like [Coffea arabica]	1.09	1.79	1.99	5.01	7.99	14.52	1.62	9.17
map00330	Arginine and proline metabolism	0.526119	TRINITY_DN11939_c0_g2	K00797	EC:2.5.1.16	-7.09616	down	spe-3	spermidine synthase-like [Quercus suber]	0	0	0	6.61	9.06	1.3	0	5.66
map00330	Arginine and proline metabolism	0.526119	TRINITY_DN15842_c0_g5	K01581	EC:4.1.1.17	-7.85021	down	spe1	predicted protein [Hordeum vulgare subsp. vulgare]	0	0.02	0	0	5.64	0.49	0.01	2.04
map00330	Arginine and proline metabolism	0.526119	TRINITY_DN22167_c1_g1	K00128	EC:1.2.1.3	-5.91594	down	CLAH10	aldehyde dehydrogenase [Quercus suber]	0.02	0.08	0.05	0.02	0.27	9.47	0.05	3.25
map00330	Arginine and proline metabolism	0.526119	TRINITY_DN36584_c1_g3	K00286	EC:1.5.1.2	8.60831	up	-	pyrroline-5-carboxylate reductase [Asparagus officinalis]	16.98	1.64	3.38	0	0	0	7.33	0
map04136	Autophagy - other eukaryotes	0.526625	TRINITY_DN14457_c0_g2	K08341	-	-7.65782	down	ATG8	autophagy-related protein 8-like [Quercus suber]	0	0.11	0	0.1	29.56	2.98	0.04	10.88
map04136	Autophagy - other eukaryotes	0.526625	TRINITY_DN8913_c0_g1	K04382	EC:3.1.3.16	-7.27264	down	PP2A1	serine/threonine-protein phosphatase PP2A catalytic subunit [Papaver somniferum]	0	0	0	0	20.09	5.32	0	8.47
map00061	Fatty acid biosynthesis	0.526625	TRINITY_DN13957_c0_g1	K00059	EC:1.1.1.100	-9.45399	down	rdh10b	predicted protein [Hordeum vulgare subsp. vulgare]	0	0	0	0	8.67	1.15	0	3.27
map00061	Fatty acid biosynthesis	0.526625	TRINITY_DN38960_c1_g3	K11262	EC:6.4.1.2 6.3.4.14 2.1.3.15	-1.98082	down	SBT1.7	PREDICTED: subtilisin-like protease SBT1.7 [Nelumbo nucifera]	8.27	7.4	13.15	37.09	60.69	28.3	9.61	42.03
map04075	Plant hormone signal transduction	0.54699	TRINITY_DN17741_c2_g2	K14496	-	1.5941	up	PYL8	Polyketide cyclase/dehydrase [Macleaya cordata]	65.32	58.4	60.81	18.28	26.81	21.26	61.51	22.12
map04075	Plant hormone signal transduction	0.54699	TRINITY_DN18915_c1_g2	K13422	-	2.96873	up	BHLH	basic helix-loop-helix transcription factor 1, partial [Anthurium andraeanum]	5.56	6.69	4.77	0.11	0.3	1.79	5.67	0.73
map04075	Plant hormone signal transduction	0.54699	TRINITY_DN24830_c0_g3	K14516	-	-2.92845	down	ERF095	ethylene-responsive transcription factor 14-like [Phoenix dactylifera]	0.44	1.3	0.62	7.84	3.83	6.05	0.79	5.91
map04075	Plant hormone signal transduction	0.54699	TRINITY_DN26327_c0_g1	K14484	-	4.08775	up	IAA30	auxin-responsive protein IAA27-like isoform X2 [Citrus sinensis]	5.74	1.82	2.46	0	0	0.67	3.34	0.22
map04075	Plant hormone signal transduction	0.54699	TRINITY_DN27880_c0_g2	K14504	EC:2.4.1.207	-3.21408	down	-	uncharacterized protein A4U43_C05F35050 [Asparagus officinalis]	3.64	15.85	13.11	181.07	87.5	16.05	10.87	94.87
map04075	Plant hormone signal transduction	0.54699	TRINITY_DN28441_c0_g1	K14504	EC:2.4.1.207	-3.33941	down	XTH22	probable xyloglucan endotransglucosylase/hydrolase protein 23, partial [Phoenix dactylifera]	7.42	17.15	3.61	15.73	42.68	144.71	9.39	67.71
map04075	Plant hormone signal transduction	0.54699	TRINITY_DN29067_c0_g1	K14504	EC:2.4.1.207	-2.08374	down	XTH23	hypothetical protein B296_00013413 [Ensete ventricosum]	52.21	33.9	56.74	166.37	129.88	202.83	47.62	166.36
map04075	Plant hormone signal transduction	0.54699	TRINITY_DN33209_c0_g2	K14504	EC:2.4.1.207	-2.97288	down	XTH25	Glycoside hydrolase [Macleaya cordata]	2.22	6.65	6.13	18.96	26.14	40.61	5	28.57
map04075	Plant hormone signal transduction	0.54699	TRINITY_DN33209_c0_g3	K14504	EC:2.4.1.207	-2.55901	down	XTH25	putative xyloglucan endotransglucosylase/hydrolase protein 23 [Panicum miliaceum]	11.75	22.39	28.94	34.69	90.48	236.66	21.03	120.61
map04075	Plant hormone signal transduction	0.54699	TRINITY_DN34168_c0_g1	K14504	EC:2.4.1.207	-3.0004	down	XTH22	probable xyloglucan endotransglucosylase/hydrolase protein 23 [Vigna unguiculata]	11.21	3.06	5.26	15.17	52.07	30.65	6.51	32.63
map04075	Plant hormone signal transduction	0.54699	TRINITY_DN34723_c1_g2	K14486	-	3.38897	up	ARF2	PREDICTED: auxin response factor 24-like isoform X1 [Elaeis guineensis]	5.59	64.86	15.06	0.22	1.14	4.41	28.5	1.92
map04075	Plant hormone signal transduction	0.54699	TRINITY_DN38401_c0_g1	K14504	EC:2.4.1.207	-2.66264	down	XTH22	probable xyloglucan endotransglucosylase/hydrolase protein 23 [Asparagus officinalis]	6.52	15.04	9.98	114.33	62.59	12.94	10.51	63.29
map04016	MAPK signaling pathway - plant	0.553144	TRINITY_DN14800_c0_g1	K02183	-	-8.25578	down	CMD1	calmodulin-like isoform X1 [Phalaenopsis equestris]	0	0	0	1.23	22.84	4.38	0	9.48
map04016	MAPK signaling pathway - plant	0.553144	TRINITY_DN15756_c0_g1	K13447	EC:1.6.3.- 1.11.1.-	-5.68496	down	Nox1	superoxide-generating NADPH oxidase heavy chain subunit A-like [Quercus suber]	0.03	0.21	0.03	0	10.41	0.85	0.09	3.75
map04016	MAPK signaling pathway - plant	0.553144	TRINITY_DN17741_c2_g2	K14496	-	1.5941	up	PYL8	Polyketide cyclase/dehydrase [Macleaya cordata]	65.32	58.4	60.81	18.28	26.81	21.26	61.51	22.12
map04016	MAPK signaling pathway - plant	0.553144	TRINITY_DN18915_c1_g2	K13422	-	2.96873	up	BHLH	basic helix-loop-helix transcription factor 1, partial [Anthurium andraeanum]	5.56	6.69	4.77	0.11	0.3	1.79	5.67	0.73
map04016	MAPK signaling pathway - plant	0.553144	TRINITY_DN19125_c0_g2	K13447	EC:1.6.3.- 1.11.1.-	-6.20854	down	Cybb	NADPH oxidase 1-like [Quercus suber]	0	0.13	0.04	0.12	15.54	2.42	0.06	6.03
map04016	MAPK signaling pathway - plant	0.553144	TRINITY_DN24830_c0_g3	K14516	-	-2.92845	down	ERF095	ethylene-responsive transcription factor 14-like [Phoenix dactylifera]	0.44	1.3	0.62	7.84	3.83	6.05	0.79	5.91
map04016	MAPK signaling pathway - plant	0.553144	TRINITY_DN32662_c0_g2	K13424	-	-3.26955	down	WRKY57	PREDICTED: probable WRKY transcription factor 57 [Theobroma cacao]	0.56	2.37	0.39	6.14	7.15	7.16	1.11	6.82
map04016	MAPK signaling pathway - plant	0.553144	TRINITY_DN33441_c0_g2	K20716	-	-2.33984	down	ANP2	PREDICTED: mitogen-activated protein kinase kinase kinase 2-like [Elaeis guineensis]	1.11	19.49	14.94	21.95	23.32	55.96	11.85	33.74
map04016	MAPK signaling pathway - plant	0.553144	TRINITY_DN808_c0_g1	K02183	-	3.19944	up	-	calmodulin-1-like [Ananas comosus]	2.64	4.28	6.91	0.28	0.88	0.35	4.61	0.5
map03020	RNA polymerase	0.56905	TRINITY_DN22266_c0_g1	K03046	EC:2.7.7.6	-5.39332	down	-	hypothetical protein DCAR_032037 [Daucus carota subsp. sativus]	0	2.28	0.86	21.36	30.94	10.72	1.05	21.01
map03020	RNA polymerase	0.56905	TRINITY_DN26844_c0_g3	K03046	EC:2.7.7.6	-4.82067	down	-	hypothetical protein TanjilG_19641 [Lupinus angustifolius]	0	0.44	0.67	11.64	9.7	5.9	0.37	9.08
map03020	RNA polymerase	0.56905	TRINITY_DN35774_c2_g1	K03046	EC:2.7.7.6	-2.91506	down	-	hypothetical protein M569_00222, partial [Genlisea aurea]	4.56	17.64	7.47	60.25	82.3	36.12	9.89	59.56
map00514	Other types of O-glycan biosynthesis	0.571406	TRINITY_DN29149_c1_g2	K10967	EC:2.4.1.-	-9.16066	down	MNT1	alpha-1,2 mannosyltransferase KTR1-like [Quercus suber]	0	0	0	0	6.18	0.56	0	2.25
map00500	Starch and sucrose metabolism	0.575282	TRINITY_DN14164_c0_g2	K00963	EC:2.7.7.9	-8.60999	down	fyu1	probable UTP--glucose-1-phosphate uridylyltransferase [Quercus suber]	0	0	0	0.56	6.04	0.04	0	2.21
map00500	Starch and sucrose metabolism	0.575282	TRINITY_DN18259_c0_g2	K01188	EC:3.2.1.21	-5.49645	down	AtMg01250	hypothetical protein TSUD_398950 [Trifolium subterraneum]	0.15	0	0	1.83	6.96	0	0.05	2.93
map00500	Starch and sucrose metabolism	0.575282	TRINITY_DN22981_c1_g1	K01188	EC:3.2.1.21	-3.36126	down	AtMg01250	ribonuclease H, partial [Trifolium pratense]	0.18	0.15	0.68	0.95	1.87	8.11	0.34	3.64
map00500	Starch and sucrose metabolism	0.575282	TRINITY_DN23402_c2_g2	K05350	EC:3.2.1.21	-4.49967	down	BGLU18	PREDICTED: beta-glucosidase 18-like [Nelumbo nucifera]	0.04	0	0.44	5.51	4.7	0.81	0.16	3.67
map00500	Starch and sucrose metabolism	0.575282	TRINITY_DN27422_c1_g1	K01188	EC:3.2.1.21	-4.28205	down	BGLU22	PREDICTED: beta-glucosidase 22-like isoform X3 [Elaeis guineensis]	0.1	0.1	1.1	12.83	20.78	0.32	0.43	11.31
map00500	Starch and sucrose metabolism	0.575282	TRINITY_DN33621_c3_g5	K01179	EC:3.2.1.4	4.32554	up	GLU13	endoglucanase 8-like protein [Cinnamomum micranthum f. kanehirae]	0.86	7.55	7.33	0.08	0.41	0.26	5.25	0.25
map00500	Starch and sucrose metabolism	0.575282	TRINITY_DN33862_c0_g1	K00844	EC:2.7.1.1	-2.06923	down	HXK2	hexokinase [Citrus sinensis]	2.77	8.06	6.27	24.18	41.05	15.88	5.7	27.04
map00500	Starch and sucrose metabolism	0.575282	TRINITY_DN35398_c0_g4	K01188	EC:3.2.1.21	-2.71852	down	GIP	hypothetical protein SOVF_206380 [Spinacia oleracea]	0.73	0.52	0.24	2.88	4.28	2.93	0.5	3.36
map00500	Starch and sucrose metabolism	0.575282	TRINITY_DN37139_c0_g1	K01187	EC:3.2.1.20	-3.2433	down	MEE23	hypothetical protein BHE74_00059292 [Ensete ventricosum]	0.59	0.93	0.63	5.07	11.94	2.89	0.72	6.63
map00670	One carbon pool by folate	0.617231	TRINITY_DN35146_c0_g3	K00600	EC:2.1.2.1	-9.05007	down	SHM4	serine hydroxymethyltransferase 4-like [Hevea brasiliensis]	0	0	0	0	5.86	0.41	0	2.09
map00340	Histidine metabolism	0.627901	TRINITY_DN22167_c1_g1	K00128	EC:1.2.1.3	-5.91594	down	CLAH10	aldehyde dehydrogenase [Quercus suber]	0.02	0.08	0.05	0.02	0.27	9.47	0.05	3.25
map00130	Ubiquinone and other terpenoid-quinone biosynthesis	0.628741	TRINITY_DN28253_c0_g2	K01904	EC:6.2.1.12	6.63333	up	4CL	4-coumarate-CoA ligase [Camellia sinensis]	0	6.13	3.42	0	0	0	3.18	0
map00130	Ubiquinone and other terpenoid-quinone biosynthesis	0.628741	TRINITY_DN31395_c0_g1	K12502	EC:2.1.1.295	3.11489	up	Os12g0615400	hypothetical protein CISIN_1g019479mg [Citrus sinensis]	16.18	28.83	2.34	4.24	0.59	1.97	15.78	2.27
map00520	Amino sugar and nucleotide sugar metabolism	0.653229	TRINITY_DN14164_c0_g2	K00963	EC:2.7.7.9	-8.60999	down	fyu1	probable UTP--glucose-1-phosphate uridylyltransferase [Quercus suber]	0	0	0	0.56	6.04	0.04	0	2.21
map00520	Amino sugar and nucleotide sugar metabolism	0.653229	TRINITY_DN14491_c0_g1	K08678	EC:4.1.1.35	-7.9391	down	UXS1	predicted protein [Micromonas commoda]	0	0	0	0	6.11	0.93	0	2.35
map00520	Amino sugar and nucleotide sugar metabolism	0.653229	TRINITY_DN23175_c0_g2	K06118	EC:3.13.1.1	-2.82955	down	SQD1	PREDICTED: UDP-sulfoquinovose synthase, chloroplastic [Elaeis guineensis]	4.46	6.53	10.27	9.61	40.41	6.41	7.09	18.81
map00520	Amino sugar and nucleotide sugar metabolism	0.653229	TRINITY_DN25859_c0_g5	K01183	EC:3.2.1.14	3.59132	up	-	acidic endochitinase [Citrus clementina]	11.19	2.36	0.87	0.24	0.64	0.39	4.81	0.42
map00520	Amino sugar and nucleotide sugar metabolism	0.653229	TRINITY_DN33862_c0_g1	K00844	EC:2.7.1.1	-2.06923	down	HXK2	hexokinase [Citrus sinensis]	2.77	8.06	6.27	24.18	41.05	15.88	5.7	27.04
map00520	Amino sugar and nucleotide sugar metabolism	0.653229	TRINITY_DN507_c0_g1	K01183	EC:3.2.1.14	-8.17727	down	CTS1	endochitinase B1-like [Quercus suber]	0	0	0	0	4.62	0.53	0	1.72
map00100	Steroid biosynthesis	0.685971	TRINITY_DN15969_c0_g1	K00559	EC:2.1.1.41	-8.84398	down	erg6	sterol 24-C-methyltransferase-like [Quercus suber]	0	0	0	0.04	6.18	0.67	0	2.3
map03060	Protein export	0.701081	TRINITY_DN16211_c0_g1	K10956	-	-9.92743	down	sec-61	protein transport protein SEC61 subunit alpha-like [Quercus suber]	0	0	0	0.07	9.4	0.78	0	3.42
map03060	Protein export	0.701081	TRINITY_DN37141_c1_g2	K09490	-	-6.88124	down	bipA	predicted protein, partial [Hordeum vulgare subsp. vulgare]	0	0.03	0.07	0.1	14.51	0.97	0.03	5.19
map00790	Folate biosynthesis	0.703243	TRINITY_DN34585_c1_g2	K13950	EC:2.6.1.85	6.64587	up	-	mannose-specific lectin precursor [Polygonatum multiflorum]	7.46	13.54	414.12	3.2	0.44	0.88	145.04	1.51
map00561	Glycerolipid metabolism	0.715029	TRINITY_DN20895_c0_g1	K13509	EC:2.3.1.51	-3.01304	down	-	1-acyl-sn-glycerol-3-phosphate acyltransferase-like isoform X1 [Phoenix dactylifera]	1.76	0.57	2.31	7.05	10.22	4.06	1.55	7.11
map00561	Glycerolipid metabolism	0.715029	TRINITY_DN22167_c1_g1	K00128	EC:1.2.1.3	-5.91594	down	CLAH10	aldehyde dehydrogenase [Quercus suber]	0.02	0.08	0.05	0.02	0.27	9.47	0.05	3.25
map00561	Glycerolipid metabolism	0.715029	TRINITY_DN23175_c0_g2	K06118	EC:3.13.1.1	-2.82955	down	SQD1	PREDICTED: UDP-sulfoquinovose synthase, chloroplastic [Elaeis guineensis]	4.46	6.53	10.27	9.61	40.41	6.41	7.09	18.81
map00280	Valine, leucine and isoleucine degradation	0.724328	TRINITY_DN15356_c0_g2	K01641	EC:2.3.3.10	-8.98171	down	hgsA	hydroxymethylglutaryl-CoA synthase-like [Quercus suber]	0	0	0	0	21.23	0.41	0	7.21
map00280	Valine, leucine and isoleucine degradation	0.724328	TRINITY_DN22167_c1_g1	K00128	EC:1.2.1.3	-5.91594	down	CLAH10	aldehyde dehydrogenase [Quercus suber]	0.02	0.08	0.05	0.02	0.27	9.47	0.05	3.25
map04130	SNARE interactions in vesicular transport	0.742387	TRINITY_DN13921_c0_g1	K08486	-	-8.6475	down	psy1	PREDICTED: protein SSO1-like [Pyrus x bretschneideri]	0	0	0	0	8.38	1.4	0	3.26
map00073	Cutin, suberine and wax biosynthesis	0.756561	TRINITY_DN36208_c0_g1	K15405	-	-3.33297	down	CYP96A15	hypothetical protein GW17_00061864, partial [Ensete ventricosum]	0	0.23	0.51	2.28	4.52	0.83	0.25	2.54
map00230	Purine metabolism	0.774419	TRINITY_DN16853_c2_g1	K01522	EC:3.6.1.29	-3.61822	down	-	bis(5'-adenosyl)-triphosphatase [Apostasia shenzhenica]	0.32	0.18	0	1.09	4.43	1.17	0.17	2.23
map00230	Purine metabolism	0.774419	TRINITY_DN22266_c0_g1	K03046	EC:2.7.7.6	-5.39332	down	-	hypothetical protein DCAR_032037 [Daucus carota subsp. sativus]	0	2.28	0.86	21.36	30.94	10.72	1.05	21.01
map00230	Purine metabolism	0.774419	TRINITY_DN26363_c1_g1	K00873	EC:2.7.1.40	7.94203	up	-	Pyruvate kinase [Macleaya cordata]	21.84	4.45	3.43	0	0	0	9.91	0
map00230	Purine metabolism	0.774419	TRINITY_DN26844_c0_g3	K03046	EC:2.7.7.6	-4.82067	down	-	hypothetical protein TanjilG_19641 [Lupinus angustifolius]	0	0.44	0.67	11.64	9.7	5.9	0.37	9.08
map00230	Purine metabolism	0.774419	TRINITY_DN33580_c1_g2	K00873	EC:2.7.1.40	-5.85856	down	-	-	0	0.57	0	11.7	12.84	22.02	0.19	15.52
map00230	Purine metabolism	0.774419	TRINITY_DN35774_c2_g1	K03046	EC:2.7.7.6	-2.91506	down	-	hypothetical protein M569_00222, partial [Genlisea aurea]	4.56	17.64	7.47	60.25	82.3	36.12	9.89	59.56
map00230	Purine metabolism	0.774419	TRINITY_DN39125_c2_g3	K11808	EC:4.1.1.21	-3.12114	down	PURKE	PREDICTED: phosphoribosylaminoimidazole carboxylase, chloroplastic isoform X1 [Elaeis guineensis]	2.65	3.29	4.89	31.76	26.53	27.69	3.61	28.66
map04120	Ubiquitin mediated proteolysis	0.820873	TRINITY_DN14185_c0_g1	K10579	-	-7.54255	down	UBC12	ketol-acid reductoisomerase, mitochondrial-like [Quercus suber]	0	0	0.08	0	20.3	1.81	0.03	7.37
map04120	Ubiquitin mediated proteolysis	0.820873	TRINITY_DN17324_c2_g1	K03094	-	-6.54927	down	FEZ	PREDICTED: putative NAC domain-containing protein 94 [Elaeis guineensis]	0.06	0.05	0	5.35	5.76	0.2	0.04	3.77
map04120	Ubiquitin mediated proteolysis	0.820873	TRINITY_DN47_c0_g1	K03094	-	-7.73824	down	sconC	E3 ubiquitin ligase complex SCF subunit sconC-like [Quercus suber]	0	0	0	0	11.89	2.13	0	4.67
map04120	Ubiquitin mediated proteolysis	0.820873	TRINITY_DN7374_c0_g1	K04554	EC:2.3.2.23	-7.61646	down	UBC6	ubiquitin-conjugating enzyme E2 6-like [Quercus suber]	0	0	0	0	9.92	1.79	0	3.9
map04120	Ubiquitin mediated proteolysis	0.820873	TRINITY_DN8686_c0_g1	K06689	EC:2.3.2.23	-6.69675	down	UBC1	ubiquitin-conjugating enzyme E2-16 kDa [Quercus suber]	0	0	0	6.43	10.8	0	0	5.74
map00240	Pyrimidine metabolism	0.828754	TRINITY_DN22266_c0_g1	K03046	EC:2.7.7.6	-5.39332	down	-	hypothetical protein DCAR_032037 [Daucus carota subsp. sativus]	0	2.28	0.86	21.36	30.94	10.72	1.05	21.01
map00240	Pyrimidine metabolism	0.828754	TRINITY_DN22344_c1_g1	K01956	EC:6.3.5.5	-1.99285	down	ATJ11	chaperone protein dnaJ 11, chloroplastic [Phoenix dactylifera]	23.63	34.5	22.84	46.77	105.74	103.47	26.99	85.33
map00240	Pyrimidine metabolism	0.828754	TRINITY_DN26844_c0_g3	K03046	EC:2.7.7.6	-4.82067	down	-	hypothetical protein TanjilG_19641 [Lupinus angustifolius]	0	0.44	0.67	11.64	9.7	5.9	0.37	9.08
map00240	Pyrimidine metabolism	0.828754	TRINITY_DN35774_c2_g1	K03046	EC:2.7.7.6	-2.91506	down	-	hypothetical protein M569_00222, partial [Genlisea aurea]	4.56	17.64	7.47	60.25	82.3	36.12	9.89	59.56
map00240	Pyrimidine metabolism	0.828754	TRINITY_DN8526_c1_g2	K11540	EC:6.3.5.5 2.1.3.2 3.5.2.3	-7.99507	down	CPA1	carbamoyl-phosphate synthase arginine-specific small chain-like [Quercus suber]	0	0	0	0	8.34	1.11	0	3.15
map00906	Carotenoid biosynthesis	0.831515	TRINITY_DN25453_c0_g1	K02291	EC:2.5.1.32	-2.47303	down	PSY	phytoene synthase 2, chloroplastic-like [Quercus suber]	3.31	3.05	2.31	16.09	27.49	20.42	2.89	21.33
map03410	Base excision repair	0.84524	TRINITY_DN36691_c0_g4	K10798	EC:2.4.2.30	7.31721	up	PARP2	uncharacterized protein A4U43_C02F21340 [Asparagus officinalis]	2.63	2.73	4.28	0	0	0	3.21	0
map00900	Terpenoid backbone biosynthesis	0.861819	TRINITY_DN15356_c0_g2	K01641	EC:2.3.3.10	-8.98171	down	hgsA	hydroxymethylglutaryl-CoA synthase-like [Quercus suber]	0	0	0	0	21.23	0.41	0	7.21
map00970	Aminoacyl-tRNA biosynthesis	0.866421	TRINITY_DN12574_c0_g1	K02433	EC:6.3.5.6 6.3.5.7	-8.70437	down	sec14	sec14 cytosolic factor-like [Quercus suber]	0	0	0	0	7.6	0.64	0	2.75
map00970	Aminoacyl-tRNA biosynthesis	0.866421	TRINITY_DN7766_c0_g1	K01867	EC:6.1.1.2	-8.79617	down	CCDC94	PREDICTED: coiled-coil domain-containing protein 94 homolog isoform X1 [Daucus carota subsp. sativus]	0	0	0	0	9.92	1.04	0	3.65
map04626	Plant-pathogen interaction	0.867991	TRINITY_DN14800_c0_g1	K02183	-	-8.25578	down	CMD1	calmodulin-like isoform X1 [Phalaenopsis equestris]	0	0	0	1.23	22.84	4.38	0	9.48
map04626	Plant-pathogen interaction	0.867991	TRINITY_DN15756_c0_g1	K13447	EC:1.6.3.- 1.11.1.-	-5.68496	down	Nox1	superoxide-generating NADPH oxidase heavy chain subunit A-like [Quercus suber]	0.03	0.21	0.03	0	10.41	0.85	0.09	3.75
map04626	Plant-pathogen interaction	0.867991	TRINITY_DN21151_c1_g1	K13436	EC:2.7.11.1	-6.2267	down	At2g41970	probable protein kinase At2g41970 [Ananas comosus]	0	0	0.12	2.92	5.08	3.65	0.04	3.88
map04626	Plant-pathogen interaction	0.867991	TRINITY_DN21485_c0_g1	K04079	-	-6.74806	down	hsp90	heat shock protein 90 [Quercus suber]	0	0	0	11.89	7.35	0.49	0	6.58
map04626	Plant-pathogen interaction	0.867991	TRINITY_DN21485_c0_g3	K04079	-	-4.30783	down	HSP90AB1	PREDICTED: heat shock protein 83-like [Fragaria vesca subsp. vesca]	0	1.67	0.87	20.14	13.97	22.6	0.85	18.9
map04626	Plant-pathogen interaction	0.867991	TRINITY_DN30678_c0_g2	K13448	-	-3.27164	down	CML23	calmodulin-like protein, partial [Elaeis guineensis]	1.76	1.87	1.52	7.69	17.86	26.2	1.72	17.25
map04626	Plant-pathogen interaction	0.867991	TRINITY_DN32662_c0_g2	K13424	-	-3.26955	down	WRKY57	PREDICTED: probable WRKY transcription factor 57 [Theobroma cacao]	0.56	2.37	0.39	6.14	7.15	7.16	1.11	6.82
map04626	Plant-pathogen interaction	0.867991	TRINITY_DN808_c0_g1	K02183	-	3.19944	up	-	calmodulin-1-like [Ananas comosus]	2.64	4.28	6.91	0.28	0.88	0.35	4.61	0.5
map00480	Glutathione metabolism	0.875018	TRINITY_DN11939_c0_g2	K00797	EC:2.5.1.16	-7.09616	down	spe-3	spermidine synthase-like [Quercus suber]	0	0	0	6.61	9.06	1.3	0	5.66
map00480	Glutathione metabolism	0.875018	TRINITY_DN15842_c0_g5	K01581	EC:4.1.1.17	-7.85021	down	spe1	predicted protein [Hordeum vulgare subsp. vulgare]	0	0.02	0	0	5.64	0.49	0.01	2.04
map04070	Phosphatidylinositol signaling system	0.877768	TRINITY_DN14800_c0_g1	K02183	-	-8.25578	down	CMD1	calmodulin-like isoform X1 [Phalaenopsis equestris]	0	0	0	1.23	22.84	4.38	0	9.48
map04070	Phosphatidylinositol signaling system	0.877768	TRINITY_DN808_c0_g1	K02183	-	3.19944	up	-	calmodulin-1-like [Ananas comosus]	2.64	4.28	6.91	0.28	0.88	0.35	4.61	0.5
map00310	Lysine degradation	0.886681	TRINITY_DN22167_c1_g1	K00128	EC:1.2.1.3	-5.91594	down	CLAH10	aldehyde dehydrogenase [Quercus suber]	0.02	0.08	0.05	0.02	0.27	9.47	0.05	3.25
map00051	Fructose and mannose metabolism	0.912201	TRINITY_DN33862_c0_g1	K00844	EC:2.7.1.1	-2.06923	down	HXK2	hexokinase [Citrus sinensis]	2.77	8.06	6.27	24.18	41.05	15.88	5.7	27.04
map03030	DNA replication	0.933885	TRINITY_DN28998_c1_g1	K02209	EC:3.6.4.12	-2.64899	down	PAG1	uncharacterized protein LOC113711320 [Coffea arabica]	1.05	0.58	1.24	7.64	3.45	8.67	0.96	6.59
map03050	Proteasome	0.933885	TRINITY_DN11150_c0_g1	K03062	-	-7.86448	down	Rpt2	26S proteasome regulatory subunit 4 homolog B [Asparagus officinalis]	0	0	0	0	5.13	0.76	0	1.96
map00071	Fatty acid degradation	0.940979	TRINITY_DN22167_c1_g1	K00128	EC:1.2.1.3	-5.91594	down	CLAH10	aldehyde dehydrogenase [Quercus suber]	0.02	0.08	0.05	0.02	0.27	9.47	0.05	3.25
map03440	Homologous recombination	0.945797	TRINITY_DN25063_c0_g5	K10882	EC:3.1.22.-	-6.66942	down	-	hypothetical protein GOBAR_DD24327 [Gossypium barbadense]	0	0	0	8.94	11.34	2.96	0	7.75
map03018	RNA degradation	0.95546	TRINITY_DN17833_c0_g1	K13126	-	-7.50851	down	PAB1	polyadenylate-binding protein, cytoplasmic and nuclear-like [Quercus suber]	0	0	0.03	0.06	12.28	0.49	0.01	4.28
map03018	RNA degradation	0.95546	TRINITY_DN18212_c0_g1	K04077	-	-7.18591	down	hsp60	heat shock protein 60 [Quercus suber]	0	0	0	3.08	7.95	0	0	3.68
map03018	RNA degradation	0.95546	TRINITY_DN20692_c1_g8	K12598	EC:3.6.4.13	6.82743	up	-	uncharacterized protein LOC109716078, partial [Ananas comosus]	6.09	5.55	5.27	0	0	0	5.64	0
map03018	RNA degradation	0.95546	TRINITY_DN27552_c2_g2	K04043	-	-7.64656	down	AN6010	predicted protein [Hordeum vulgare subsp. vulgare]	0	0	0.02	0.03	7.68	0.54	0.01	2.75
map00380	Tryptophan metabolism	0.955566	TRINITY_DN22167_c1_g1	K00128	EC:1.2.1.3	-5.91594	down	CLAH10	aldehyde dehydrogenase [Quercus suber]	0.02	0.08	0.05	0.02	0.27	9.47	0.05	3.25
map00053	Ascorbate and aldarate metabolism	0.95802	TRINITY_DN22167_c1_g1	K00128	EC:1.2.1.3	-5.91594	down	CLAH10	aldehyde dehydrogenase [Quercus suber]	0.02	0.08	0.05	0.02	0.27	9.47	0.05	3.25
map00360	Phenylalanine metabolism	0.962528	TRINITY_DN28253_c0_g2	K01904	EC:6.2.1.12	6.63333	up	4CL	4-coumarate-CoA ligase [Camellia sinensis]	0	6.13	3.42	0	0	0	3.18	0
map02010	ABC transporters	0.979371	TRINITY_DN31518_c2_g2	K05658	EC:3.6.3.44	-3.72579	down	STAR1	protein STAR1 [Oryza sativa Japonica Group]	3.74	0.99	15.53	85.63	175.99	19.65	6.75	93.76
map00564	Glycerophospholipid metabolism	0.979371	TRINITY_DN20895_c0_g1	K13509	EC:2.3.1.51	-3.01304	down	-	1-acyl-sn-glycerol-3-phosphate acyltransferase-like isoform X1 [Phoenix dactylifera]	1.76	0.57	2.31	7.05	10.22	4.06	1.55	7.11
