# Supplementary material for: Identification and functional verification of key genes involved in alkaloid biosynthesis in Pinellia ternata
Source: Front Plant Sci. 2026 Apr 28;17:1737389. doi: 10.3389/fpls.2026.1737389 (PMC13161035; doi:10.3389/fpls.2026.1737389)
Supplement: Supplementary Table 4 — Screening of differentially expressed TF genes. [file Table4.xlsx]

## Sheet: Sheet1
Table S4 Screening of differentially expressed TF genes.
Family	Gene name	Gene ID	Length	Completeness	JZ/CX (log2FC)	P value
Auxin response factor	ARF6.1	DN21792_c1_g1	384		8.24288	1.2e-08
Auxin response factor	ARF6.2	DN21792_c3_g1	588		2.05936	0.00363
Auxin response factor	ARF2	DN34723_c1_g2	2111		3.38897	0.00103
Myelocytomatosis	MYC2	DN31484_c2_g1	1323		-2.12131	0.0227
Myelocytomatosis	BHLH	DN18915_c1_g2	1096		2.96873	0.00149
MADS	MADS16	DN22208_c0_g1	935		-3.89663	0.0032
Zipper	BZIP44	DN32466_c0_g1	950		-2.48455	0.00796
Zipper	-	DN13816_c0_g2	1594		-8.35242	2.69e-05
Basic helix-loop-helix	BHLH35	DN31608_c1_g1	948		-2.41631	0.017
Basic helix-loop-helix	BHLH83	DN36960_c0_g1	599		4.82696	0.00186
Basic helix-loop-helix	-	DN27538_c1_g3	310		-2.30639	0.0478
Myeloblastosis	MYB108	DN26714_c0_g2	898		4.87573	0.00189
Myeloblastosis	MYB86	DN24106_c1_g2	491		-2.849	0.00542
Myeloblastosis	MYB44	DN19837_c0_g1	474		-3.36901	0.00122
Myeloblastosis	MYB39	DN35486_c0_g1	1055		3.3654	0.034
Ethylene responsive factor	At1g16060	DN17030_c1_g2	451		-2.19786	0.0489
Ethylene responsive factor	ERF012	DN19588_c1_g1	919		-2.49026	0.043
Ethylene responsive factor	ERF095	DN24830_c0_g3	432		-2.92845	0.000623
